# Supplementary material for: Tetra­kis{1-[4-(1H-imidazol-1-yl-κN 3)phen­yl]ethanone}bis­(isothio­cyanato-κN)nickel(II)
Source: Acta Crystallogr Sect E Struct Rep Online. 2012 Jun 23;68(Pt 7):m967. doi: 10.1107/S1600536812027092 (PMC3393218; doi:10.1107/S1600536812027092)
Supplement: Supplementary file 1 [file e-68-0m967-sup1.cif]

##############################################################################
#                                                                            #
# This CIF contains the data in a paper accepted for publication in          #
# Acta Crystallographica Section E. It conforms to the requirements of       #
# Notes for Authors for Acta Crystallographica Section E, and has been       #
# peer reviewed under the auspices of the IUCr Commission on Journals.       #
#                                                                            #
# Full details of the Crystallographic Information File format               #
# are given in the paper "The Crystallographic Information File (CIF):       #
# a New Standard Archive File for Crystallography" by S. R. Hall, F. H.      #
# Allen and I. D. Brown [Acta Cryst. (1991), A47, 655-685].                  #
#                                                                            #
# The current version of the core CIF dictionary is obtainable from          #
# ftp://ftp.iucr.org/pub/cif_core.dic.                                       #
#                                                                            #
# Software is freely available for graphical display of the structure(s)     #
# in this CIF. For information consult the CIF software page                 #
# http://www.iucr.org/resources/cif/software.                                #
#                                                                            #
# This file may be used for bona fide research purposes within the           #
# scientific community so long as proper attribution is given to the journal # 
# article from which it was obtained.                                        #
#                                                                            #
##############################################################################
data_global
_audit_creation_method     'form.cif (version 2.0)'
_journal_data_validation_number     ?
_journal_date_recd_electronic     2012-05-31
_journal_date_accepted     2012-06-14
_journal_name_full     'Acta Crystallographica, Section E'
_journal_year     2012
_journal_volume     68
_journal_issue      7
_journal_page_first     m967
_journal_page_last     m967
_journal_paper_category     QM
_journal_paper_doi     10.1107/S1600536812027092
_journal_coeditor_code     RZ2769
_publ_contact_author_name     'Prof. Juan Zhao'
_publ_contact_author_address
;     College of Mechanical Engineering,
      Qingdao Technological University,
      Qingdao 266033,
      People's Republic of China
;
_publ_contact_author_email     'zhaojuanqd@163.com'
_publ_contact_author_fax     '86 0532 84023947'
_publ_contact_author_phone     '86 0532 84023947'
_publ_section_title
;\
Tetrakis{1-[4-(1<i>H</i>-imidazol-1-yl-\k<i>N</i>^3^)phenyl]ethanone}\
bis(isothiocyanato-\k<i>N</i>)nickel(II)
;
loop_
    _publ_author_name
    _publ_author_footnote
    _publ_author_address
    'Juan Zhao' ?
;     College of Mechanical Engineering,
      Qingdao Technological University,
      Qingdao 266033,
      People's Republic of China
;
    'Bao-Cheng Liu' ?
;     Key Laboratory of Advanced Materials,
      Qingdao University of Science and Technology,
      Qingdao 266042,
      People's Republic of China
;
data_I
_audit_creation_method     SHELXL-97
_chemical_name_systematic
;
Tetrakis{1-[4-(1<i>H</i>-imidazol-1-yl-
\k<i>N</i>^3^)phenyl]ethanone}bis(isothiocyanato-\k<i>N</i>)nickel(II)
;
_chemical_name_common     ?
_chemical_formula_moiety     'C46 H40 N10 Ni O4 S2'
_chemical_formula_sum     'C46 H40 N10 Ni O4 S2'
_chemical_formula_iupac     '[Ni (N C S)2 (C11 H10 N2 O)4]'
_chemical_formula_weight     919.71
_chemical_melting_point     ?
_symmetry_cell_setting     triclinic
_symmetry_space_group_name_H-M     'P -1'
_symmetry_space_group_name_Hall     '-P 1'
loop_
    _symmetry_equiv_pos_as_xyz
    'x, y, z'
    '-x, -y, -z'
_cell_length_a     8.4816(4)
_cell_length_b     8.8834(4)
_cell_length_c     15.0357(8)
_cell_angle_alpha     85.7010(10)
_cell_angle_beta     88.161(2)
_cell_angle_gamma     73.6840(10)
_cell_volume     1084.12(9)
_cell_formula_units_Z     1
_cell_measurement_reflns_used     4970
_cell_measurement_theta_min     6.64
_cell_measurement_theta_max     54.94
_cell_measurement_temperature     293(2)
_exptl_crystal_description     block
_exptl_crystal_colour     blue
_exptl_crystal_size_max     0.18
_exptl_crystal_size_mid     0.12
_exptl_crystal_size_min     0.08
_exptl_crystal_density_diffrn     1.409
_exptl_crystal_density_meas     ?
_exptl_crystal_density_method     'not measured'
_exptl_crystal_F_000     478
_exptl_absorpt_coefficient_mu     0.601
_exptl_absorpt_correction_type     multi-scan
_exptl_absorpt_process_details     '(ABSCOR; Higashi 1995)'
_exptl_absorpt_correction_T_min     0.918
_exptl_absorpt_correction_T_max     0.951
_exptl_special_details     ?
_diffrn_ambient_temperature     293(2)
_diffrn_radiation_type     MoK\a
_diffrn_radiation_wavelength     0.71073
_diffrn_radiation_source     'fine-focus sealed tube'
_diffrn_radiation_monochromator     graphite
_diffrn_measurement_device_type     'Rigaku R-AXIS SPIDER'
_diffrn_measurement_method     '\w scans'
_diffrn_detector_area_resol_mean     ?
_diffrn_reflns_number     8987
_diffrn_reflns_av_R_equivalents     0.0566
_diffrn_reflns_av_sigmaI/netI     0.0760
_diffrn_reflns_theta_min     3.32
_diffrn_reflns_theta_max     25.50
_diffrn_reflns_theta_full     25.50
_diffrn_measured_fraction_theta_max     0.992
_diffrn_measured_fraction_theta_full     0.992
_diffrn_reflns_limit_h_min     -10
_diffrn_reflns_limit_h_max     10
_diffrn_reflns_limit_k_min     -9
_diffrn_reflns_limit_k_max     10
_diffrn_reflns_limit_l_min     -18
_diffrn_reflns_limit_l_max     18
_diffrn_standards_number     13
_diffrn_standards_interval_count     0
_diffrn_standards_interval_time     0
_diffrn_standards_decay_%     0
_refine_special_details
;
Refinement of <i>F</i>^2^ against ALL reflections. The weighted <i>R</i>-factor
<i>wR</i> and goodness of fit <i>S</i> are based on <i>F</i>^2^, conventional
<i>R</i>-factors <i>R</i> are based on <i>F</i>, with <i>F</i> set to zero for
negative <i>F</i>^2^. The threshold expression of <i>F</i>^2^ >
\s(<i>F</i>^2^) is used only for calculating <i>R</i>-factors(gt) <i>etc</i>.
and is not relevant to the choice of reflections for refinement.
<i>R</i>-factors based on <i>F</i>^2^ are statistically about twice as large
as those based on <i>F</i>, and <i>R</i>- factors based on ALL data will be
even larger.
;
_reflns_number_total     4005
_reflns_number_gt     2231
_reflns_threshold_expression     I>2sigma(I)
_refine_ls_structure_factor_coef     Fsqd
_refine_ls_matrix_type     full
_refine_ls_R_factor_all     0.1270
_refine_ls_R_factor_gt     0.0654
_refine_ls_wR_factor_gt     0.1614
_refine_ls_wR_factor_ref     0.2586
_refine_ls_goodness_of_fit_ref     1.094
_refine_ls_restrained_S_all     1.094
_refine_ls_number_reflns     4005
_refine_ls_number_parameters     287
_refine_ls_number_restraints     0
_refine_ls_hydrogen_treatment     constr
_refine_ls_weighting_scheme     calc
_refine_ls_weighting_details
         'calc w=1/[\s^2^(Fo^2^)+(0.1329P)^2^+1.2354P] where P=(Fo^2^+2Fc^2^)/3'
_atom_sites_solution_hydrogens     geom
_atom_sites_solution_primary     direct
_atom_sites_solution_secondary     difmap
_refine_ls_shift/su_max     0.000
_refine_ls_shift/su_mean     0.000
_refine_diff_density_max     0.648
_refine_diff_density_min     -1.222
_refine_ls_extinction_method     'SHELXL97 (Sheldrick, 2008)'
_refine_ls_extinction_coef     0.026(6)
_refine_ls_extinction_expression
                                  'Fc^*^=kFc[1+0.001xFc^2^\l^3^/sin(2\q)]^-1/4^'
loop_
    _atom_type_symbol
    _atom_type_description
    _atom_type_scat_dispersion_real
    _atom_type_scat_dispersion_imag
    _atom_type_scat_source
    'C' 'C' 0.0033 0.0016
                         'International Tables Vol C Tables 4.2.6.8 and 6.1.1.4'
    'H' 'H' 0.0000 0.0000
                         'International Tables Vol C Tables 4.2.6.8 and 6.1.1.4'
    'N' 'N' 0.0061 0.0033
                         'International Tables Vol C Tables 4.2.6.8 and 6.1.1.4'
    'Ni' 'Ni' 0.3393 1.1124
                         'International Tables Vol C Tables 4.2.6.8 and 6.1.1.4'
    'O' 'O' 0.0106 0.0060
                         'International Tables Vol C Tables 4.2.6.8 and 6.1.1.4'
    'S' 'S' 0.1246 0.1234
                         'International Tables Vol C Tables 4.2.6.8 and 6.1.1.4'
_computing_data_collection     'RAPID-AUTO (Rigaku 2004)'
_computing_cell_refinement     'RAPID-AUTO (Rigaku 2004)'
_computing_data_reduction     'RAPID-AUTO (Rigaku 2004)'
_computing_structure_solution     'SHELXS97 (Sheldrick, 2008)'
_computing_structure_refinement     'SHELXL97 (Sheldrick, 2008)'
_computing_molecular_graphics     'SHELXTL (Sheldrick, 2008)'
_computing_publication_material     'SHELXTL (Sheldrick, 2008)'
loop_
    _atom_site_type_symbol
    _atom_site_label
    _atom_site_fract_x
    _atom_site_fract_y
    _atom_site_fract_z
    _atom_site_U_iso_or_equiv
    _atom_site_adp_type
    _atom_site_calc_flag
    _atom_site_refinement_flags
    _atom_site_occupancy
    _atom_site_symmetry_multiplicity
    _atom_site_disorder_assembly
    _atom_site_disorder_group
    Ni Ni 1.0000 1.0000 0.5000 0.0402(4) Uani d S 1 2 . .
    S S 1.2589(3) 0.45967(19) 0.44721(13) 0.0642(6) Uani d . 1 1 . .
    O O1 1.2327(8) 0.1316(6) 1.0204(3) 0.0820(17) Uani d . 1 1 . .
    O O2 0.3162(8) 0.6234(6) 0.0530(3) 0.0815(17) Uani d . 1 1 . .
    N N1 0.9580(6) 0.8862(5) 0.6220(3) 0.0434(12) Uani d . 1 1 . .
    N N2 0.9810(6) 0.7107(5) 0.7363(3) 0.0447(12) Uani d . 1 1 . .
    N N3 0.7715(6) 0.9988(5) 0.4465(3) 0.0414(12) Uani d . 1 1 . .
    N N4 0.6043(6) 0.9326(6) 0.3569(4) 0.0487(13) Uani d . 1 1 . .
    N N5 1.1113(7) 0.7805(6) 0.4516(3) 0.0493(13) Uani d . 1 1 . .
    C C1 1.0105(8) 0.7372(8) 0.6480(4) 0.0518(16) Uani d . 1 1 . .
    H H1A 1.0618 0.6587 0.6106 0.062 Uiso calc R 1 1 . .
    C C2 0.8867(8) 0.9585(7) 0.6959(4) 0.0507(16) Uani d . 1 1 . .
    H H2A 0.8357 1.0657 0.6972 0.061 Uiso calc R 1 1 . .
    C C3 0.9002(8) 0.8533(8) 0.7670(4) 0.0532(17) Uani d . 1 1 . .
    H H3A 0.8623 0.8737 0.8248 0.064 Uiso calc R 1 1 . .
    C C4 1.0289(8) 0.5639(7) 0.7894(4) 0.0462(15) Uani d . 1 1 . .
    C C5 1.0964(8) 0.5577(7) 0.8703(4) 0.0496(16) Uani d . 1 1 . .
    H H5A 1.1101 0.6488 0.8917 0.060 Uiso calc R 1 1 . .
    C C6 1.1448(8) 0.4186(7) 0.9209(4) 0.0508(16) Uani d . 1 1 . .
    H H6A 1.1906 0.4158 0.9766 0.061 Uiso calc R 1 1 . .
    C C7 1.1257(8) 0.2803(7) 0.8896(4) 0.0443(15) Uani d . 1 1 . .
    C C8 1.0581(9) 0.2894(8) 0.8055(4) 0.0572(18) Uani d . 1 1 . .
    H H8A 1.0457 0.1987 0.7830 0.069 Uiso calc R 1 1 . .
    C C9 1.0093(8) 0.4304(7) 0.7551(4) 0.0509(16) Uani d . 1 1 . .
    H H9A 0.9641 0.4354 0.6990 0.061 Uiso calc R 1 1 . .
    C C10 1.1798(8) 0.1322(8) 0.9466(5) 0.0546(17) Uani d . 1 1 . .
    C C11 1.1688(13) -0.0185(9) 0.9111(6) 0.088(3) Uani d . 1 1 . .
    H H11A 1.2083 -0.1040 0.9550 0.131 Uiso calc R 1 1 . .
    H H11B 1.2345 -0.0379 0.8577 0.131 Uiso calc R 1 1 . .
    H H11C 1.0565 -0.0097 0.8978 0.131 Uiso calc R 1 1 . .
    C C12 0.7482(8) 0.8852(7) 0.4024(4) 0.0495(16) Uani d . 1 1 . .
    H H12A 0.8208 0.7849 0.4022 0.059 Uiso calc R 1 1 . .
    C C13 0.6349(8) 1.1254(8) 0.4293(5) 0.0598(18) Uani d . 1 1 . .
    H H13A 0.6173 1.2236 0.4518 0.072 Uiso calc R 1 1 . .
    C C14 0.5321(9) 1.0864(8) 0.3760(5) 0.065(2) Uani d . 1 1 . .
    H H14A 0.4313 1.1504 0.3557 0.078 Uiso calc R 1 1 . .
    C C15 0.5460(8) 0.8397(7) 0.2991(4) 0.0495(16) Uani d . 1 1 . .
    C C16 0.5548(9) 0.6859(8) 0.3247(5) 0.0614(19) Uani d . 1 1 . .
    H H16A 0.5944 0.6438 0.3808 0.074 Uiso calc R 1 1 . .
    C C17 0.5056(9) 0.5935(8) 0.2679(5) 0.0572(18) Uani d . 1 1 . .
    H H17A 0.5145 0.4888 0.2853 0.069 Uiso calc R 1 1 . .
    C C18 0.4430(8) 0.6558(7) 0.1852(4) 0.0509(16) Uani d . 1 1 . .
    C C19 0.4326(8) 0.8124(8) 0.1608(4) 0.0552(17) Uani d . 1 1 . .
    H H19A 0.3894 0.8558 0.1055 0.066 Uiso calc R 1 1 . .
    C C20 0.4846(8) 0.9049(7) 0.2163(4) 0.0510(16) Uani d . 1 1 . .
    H H20A 0.4787 1.0089 0.1986 0.061 Uiso calc R 1 1 . .
    C C21 0.3882(10) 0.5613(9) 0.1216(5) 0.066(2) Uani d . 1 1 . .
    C C22 0.4202(12) 0.3878(8) 0.1422(6) 0.086(3) Uani d . 1 1 . .
    H H22A 0.3776 0.3435 0.0953 0.129 Uiso calc R 1 1 . .
    H H22B 0.3673 0.3689 0.1976 0.129 Uiso calc R 1 1 . .
    H H22C 0.5364 0.3398 0.1469 0.129 Uiso calc R 1 1 . .
    C C23 1.1725(8) 0.6465(7) 0.4481(4) 0.0470(15) Uani d . 1 1 . .
loop_
    _atom_site_aniso_label
    _atom_site_aniso_U_11
    _atom_site_aniso_U_22
    _atom_site_aniso_U_33
    _atom_site_aniso_U_12
    _atom_site_aniso_U_13
    _atom_site_aniso_U_23
    Ni 0.0483(7) 0.0358(6) 0.0356(7) -0.0097(5) -0.0031(5) -0.0029(4)
    S 0.0822(14) 0.0385(9) 0.0632(12) -0.0011(9) -0.0132(10) -0.0039(8)
    O1 0.128(5) 0.067(3) 0.045(3) -0.019(3) -0.024(3) 0.009(2)
    O2 0.112(5) 0.077(4) 0.060(3) -0.032(3) -0.038(3) 0.001(3)
    N1 0.055(3) 0.026(2) 0.048(3) -0.009(2) -0.007(2) -0.001(2)
    N2 0.056(3) 0.039(3) 0.037(3) -0.009(2) 0.000(2) -0.002(2)
    N3 0.045(3) 0.032(2) 0.046(3) -0.010(2) 0.002(2) 0.003(2)
    N4 0.049(3) 0.041(3) 0.056(3) -0.010(2) -0.010(3) -0.009(2)
    N5 0.061(3) 0.050(3) 0.040(3) -0.020(3) 0.001(2) -0.003(2)
    C1 0.064(4) 0.056(4) 0.037(3) -0.019(3) 0.005(3) -0.013(3)
    C2 0.054(4) 0.044(3) 0.048(4) -0.004(3) 0.008(3) -0.007(3)
    C3 0.061(4) 0.058(4) 0.036(3) -0.010(3) 0.002(3) -0.006(3)
    C4 0.058(4) 0.049(4) 0.028(3) -0.011(3) -0.004(3) 0.004(3)
    C5 0.060(4) 0.049(4) 0.039(4) -0.014(3) -0.007(3) 0.000(3)
    C6 0.064(4) 0.052(4) 0.035(3) -0.013(3) -0.019(3) 0.002(3)
    C7 0.049(4) 0.043(3) 0.036(3) -0.008(3) -0.002(3) 0.011(3)
    C8 0.078(5) 0.052(4) 0.043(4) -0.021(4) -0.010(3) 0.000(3)
    C9 0.067(4) 0.048(4) 0.038(3) -0.016(3) -0.012(3) 0.000(3)
    C10 0.058(4) 0.059(4) 0.046(4) -0.019(3) 0.006(3) 0.005(3)
    C11 0.129(8) 0.058(5) 0.074(6) -0.024(5) -0.008(5) 0.008(4)
    C12 0.054(4) 0.043(3) 0.052(4) -0.015(3) -0.004(3) 0.003(3)
    C13 0.051(4) 0.053(4) 0.073(5) -0.009(3) -0.013(4) -0.010(3)
    C14 0.059(4) 0.054(4) 0.079(5) -0.007(3) -0.026(4) -0.009(4)
    C15 0.043(4) 0.051(4) 0.057(4) -0.016(3) -0.007(3) -0.009(3)
    C16 0.070(5) 0.057(4) 0.058(4) -0.018(4) -0.020(4) 0.001(3)
    C17 0.068(5) 0.054(4) 0.054(4) -0.021(3) -0.016(3) -0.009(3)
    C18 0.049(4) 0.051(4) 0.059(4) -0.021(3) -0.005(3) -0.013(3)
    C19 0.059(4) 0.059(4) 0.048(4) -0.016(3) -0.012(3) -0.004(3)
    C20 0.053(4) 0.044(3) 0.054(4) -0.009(3) -0.018(3) -0.002(3)
    C21 0.070(5) 0.075(5) 0.058(5) -0.023(4) -0.007(4) -0.011(4)
    C22 0.117(7) 0.053(4) 0.094(6) -0.030(5) -0.028(6) -0.001(4)
    C23 0.059(4) 0.047(4) 0.032(3) -0.010(3) 0.008(3) -0.007(3)
_geom_special_details
;
All e.s.d.'s (except the e.s.d. in the dihedral angle between two l.s. planes)
are estimated using the full covariance matrix. The cell e.s.d.'s are taken
into account individually in the estimation of e.s.d.'s in distances, angles
and torsion angles; correlations between e.s.d.'s in cell parameters are only
used when they are defined by crystal symmetry. An approximate (isotropic)
treatment of cell e.s.d.'s is used for estimating e.s.d.'s involving l.s.
planes.
;
loop_
    _geom_bond_atom_site_label_1
    _geom_bond_atom_site_label_2
    _geom_bond_site_symmetry_2
    _geom_bond_distance
    _geom_bond_publ_flag
    Ni N5 2_776 2.087(5) ?
    Ni N5 . 2.087(5) ?
    Ni N1 . 2.097(5) ?
    Ni N1 2_776 2.097(5) ?
    Ni N3 . 2.125(5) ?
    Ni N3 2_776 2.125(5) ?
    S C23 . 1.616(7) ?
    O1 C10 . 1.209(8) ?
    O2 C21 . 1.228(8) ?
    N1 C1 . 1.306(7) ?
    N1 C2 . 1.363(8) ?
    N2 C1 . 1.359(8) ?
    N2 C3 . 1.366(8) ?
    N2 C4 . 1.439(7) ?
    N3 C12 . 1.310(8) ?
    N3 C13 . 1.385(8) ?
    N4 C12 . 1.363(8) ?
    N4 C14 . 1.378(8) ?
    N4 C15 . 1.431(7) ?
    N5 C23 . 1.162(8) ?
    C1 H1A . 0.9300 ?
    C2 C3 . 1.353(9) ?
    C2 H2A . 0.9300 ?
    C3 H3A . 0.9300 ?
    C4 C5 . 1.352(8) ?
    C4 C9 . 1.381(8) ?
    C5 C6 . 1.368(8) ?
    C5 H5A . 0.9300 ?
    C6 C7 . 1.400(8) ?
    C6 H6A . 0.9300 ?
    C7 C8 . 1.392(8) ?
    C7 C10 . 1.482(8) ?
    C8 C9 . 1.379(8) ?
    C8 H8A . 0.9300 ?
    C9 H9A . 0.9300 ?
    C10 C11 . 1.506(10) ?
    C11 H11A . 0.9600 ?
    C11 H11B . 0.9600 ?
    C11 H11C . 0.9600 ?
    C12 H12A . 0.9300 ?
    C13 C14 . 1.334(9) ?
    C13 H13A . 0.9300 ?
    C14 H14A . 0.9300 ?
    C15 C16 . 1.373(9) ?
    C15 C20 . 1.386(8) ?
    C16 C17 . 1.378(9) ?
    C16 H16A . 0.9300 ?
    C17 C18 . 1.381(9) ?
    C17 H17A . 0.9300 ?
    C18 C19 . 1.391(9) ?
    C18 C21 . 1.483(9) ?
    C19 C20 . 1.377(9) ?
    C19 H19A . 0.9300 ?
    C20 H20A . 0.9300 ?
    C21 C22 . 1.498(10) ?
    C22 H22A . 0.9600 ?
    C22 H22B . 0.9600 ?
    C22 H22C . 0.9600 ?
loop_
    _geom_angle_atom_site_label_1
    _geom_angle_atom_site_label_2
    _geom_angle_atom_site_label_3
    _geom_angle_site_symmetry_1
    _geom_angle_site_symmetry_3
    _geom_angle
    _geom_angle_publ_flag
    N5 Ni N5 2_776 . 180.0(3) ?
    N5 Ni N1 2_776 . 91.00(19) ?
    N5 Ni N1 . . 89.00(19) ?
    N5 Ni N1 2_776 2_776 89.00(19) ?
    N5 Ni N1 . 2_776 91.00(19) ?
    N1 Ni N1 . 2_776 180.0000(10)
                                ?
    N5 Ni N3 2_776 . 89.69(19) ?
    N5 Ni N3 . . 90.31(19) ?
    N1 Ni N3 . . 93.47(18) ?
    N1 Ni N3 2_776 . 86.53(18) ?
    N5 Ni N3 2_776 2_776 90.31(19) ?
    N5 Ni N3 . 2_776 89.69(19) ?
    N1 Ni N3 . 2_776 86.53(18) ?
    N1 Ni N3 2_776 2_776 93.47(18) ?
    N3 Ni N3 . 2_776 180.0000(10)
                                ?
    C1 N1 C2 . . 105.1(5) ?
    C1 N1 Ni . . 128.7(4) ?
    C2 N1 Ni . . 125.7(4) ?
    C1 N2 C3 . . 106.5(5) ?
    C1 N2 C4 . . 127.7(5) ?
    C3 N2 C4 . . 125.7(5) ?
    C12 N3 C13 . . 105.3(5) ?
    C12 N3 Ni . . 124.7(4) ?
    C13 N3 Ni . . 128.0(4) ?
    C12 N4 C14 . . 106.3(5) ?
    C12 N4 C15 . . 125.6(5) ?
    C14 N4 C15 . . 128.1(5) ?
    C23 N5 Ni . . 162.1(5) ?
    N1 C1 N2 . . 111.8(6) ?
    N1 C1 H1A . . 124.1 ?
    N2 C1 H1A . . 124.1 ?
    C3 C2 N1 . . 110.8(5) ?
    C3 C2 H2A . . 124.6 ?
    N1 C2 H2A . . 124.6 ?
    C2 C3 N2 . . 105.7(6) ?
    C2 C3 H3A . . 127.1 ?
    N2 C3 H3A . . 127.1 ?
    C5 C4 C9 . . 121.2(5) ?
    C5 C4 N2 . . 119.8(6) ?
    C9 C4 N2 . . 119.0(5) ?
    C4 C5 C6 . . 120.5(6) ?
    C4 C5 H5A . . 119.8 ?
    C6 C5 H5A . . 119.8 ?
    C5 C6 C7 . . 120.5(5) ?
    C5 C6 H6A . . 119.8 ?
    C7 C6 H6A . . 119.8 ?
    C8 C7 C6 . . 117.9(5) ?
    C8 C7 C10 . . 123.4(6) ?
    C6 C7 C10 . . 118.7(6) ?
    C9 C8 C7 . . 121.1(6) ?
    C9 C8 H8A . . 119.4 ?
    C7 C8 H8A . . 119.4 ?
    C8 C9 C4 . . 118.7(6) ?
    C8 C9 H9A . . 120.6 ?
    C4 C9 H9A . . 120.6 ?
    O1 C10 C7 . . 120.8(6) ?
    O1 C10 C11 . . 120.3(6) ?
    C7 C10 C11 . . 118.9(6) ?
    C10 C11 H11A . . 109.5 ?
    C10 C11 H11B . . 109.5 ?
    H11A C11 H11B . . 109.5 ?
    C10 C11 H11C . . 109.5 ?
    H11A C11 H11C . . 109.5 ?
    H11B C11 H11C . . 109.5 ?
    N3 C12 N4 . . 111.5(6) ?
    N3 C12 H12A . . 124.3 ?
    N4 C12 H12A . . 124.3 ?
    C14 C13 N3 . . 110.3(6) ?
    C14 C13 H13A . . 124.9 ?
    N3 C13 H13A . . 124.9 ?
    C13 C14 N4 . . 106.7(6) ?
    C13 C14 H14A . . 126.7 ?
    N4 C14 H14A . . 126.7 ?
    C16 C15 C20 . . 120.4(6) ?
    C16 C15 N4 . . 120.1(6) ?
    C20 C15 N4 . . 119.4(6) ?
    C15 C16 C17 . . 120.5(6) ?
    C15 C16 H16A . . 119.7 ?
    C17 C16 H16A . . 119.7 ?
    C16 C17 C18 . . 120.3(6) ?
    C16 C17 H17A . . 119.9 ?
    C18 C17 H17A . . 119.9 ?
    C17 C18 C19 . . 118.5(6) ?
    C17 C18 C21 . . 122.4(6) ?
    C19 C18 C21 . . 119.1(6) ?
    C20 C19 C18 . . 121.7(6) ?
    C20 C19 H19A . . 119.1 ?
    C18 C19 H19A . . 119.1 ?
    C19 C20 C15 . . 118.5(6) ?
    C19 C20 H20A . . 120.7 ?
    C15 C20 H20A . . 120.7 ?
    O2 C21 C18 . . 121.0(7) ?
    O2 C21 C22 . . 119.7(7) ?
    C18 C21 C22 . . 119.3(6) ?
    C21 C22 H22A . . 109.5 ?
    C21 C22 H22B . . 109.5 ?
    H22A C22 H22B . . 109.5 ?
    C21 C22 H22C . . 109.5 ?
    H22A C22 H22C . . 109.5 ?
    H22B C22 H22C . . 109.5 ?
    N5 C23 S . . 177.9(6) ?
loop_
    _geom_torsion_atom_site_label_1
    _geom_torsion_atom_site_label_2
    _geom_torsion_atom_site_label_3
    _geom_torsion_atom_site_label_4
    _geom_torsion_site_symmetry_1
    _geom_torsion_site_symmetry_2
    _geom_torsion_site_symmetry_3
    _geom_torsion_site_symmetry_4
    _geom_torsion
    _geom_torsion_publ_flag
    N5 Ni N1 C1 2_776 . . . -172.5(5) ?
    N5 Ni N1 C1 . . . . 7.5(5) ?
    N3 Ni N1 C1 . . . . 97.8(5) ?
    N3 Ni N1 C1 2_776 . . . -82.2(5) ?
    N5 Ni N1 C2 2_776 . . . -1.9(5) ?
    N5 Ni N1 C2 . . . . 178.1(5) ?
    N3 Ni N1 C2 . . . . -91.6(5) ?
    N3 Ni N1 C2 2_776 . . . 88.4(5) ?
    N5 Ni N3 C12 2_776 . . . 179.8(5) ?
    N5 Ni N3 C12 . . . . -0.2(5) ?
    N1 Ni N3 C12 . . . . -89.2(5) ?
    N1 Ni N3 C12 2_776 . . . 90.8(5) ?
    N5 Ni N3 C13 2_776 . . . 18.5(6) ?
    N5 Ni N3 C13 . . . . -161.5(6) ?
    N1 Ni N3 C13 . . . . 109.5(6) ?
    N1 Ni N3 C13 2_776 . . . -70.5(6) ?
    N1 Ni N5 C23 . . . . -14.2(17) ?
    N1 Ni N5 C23 2_776 . . . 165.8(17) ?
    N3 Ni N5 C23 . . . . -107.7(17) ?
    N3 Ni N5 C23 2_776 . . . 72.3(17) ?
    C2 N1 C1 N2 . . . . -2.1(7) ?
    Ni N1 C1 N2 . . . . 170.0(4) ?
    C3 N2 C1 N1 . . . . 1.7(7) ?
    C4 N2 C1 N1 . . . . -176.3(6) ?
    C1 N1 C2 C3 . . . . 1.6(8) ?
    Ni N1 C2 C3 . . . . -170.7(4) ?
    N1 C2 C3 N2 . . . . -0.6(8) ?
    C1 N2 C3 C2 . . . . -0.6(7) ?
    C4 N2 C3 C2 . . . . 177.4(6) ?
    C1 N2 C4 C5 . . . . 134.3(7) ?
    C3 N2 C4 C5 . . . . -43.4(9) ?
    C1 N2 C4 C9 . . . . -43.8(9) ?
    C3 N2 C4 C9 . . . . 138.6(7) ?
    C9 C4 C5 C6 . . . . -1.0(11) ?
    N2 C4 C5 C6 . . . . -179.1(6) ?
    C4 C5 C6 C7 . . . . 0.3(10) ?
    C5 C6 C7 C8 . . . . 0.6(10) ?
    C5 C6 C7 C10 . . . . 180.0(6) ?
    C6 C7 C8 C9 . . . . -0.8(10) ?
    C10 C7 C8 C9 . . . . 179.9(6) ?
    C7 C8 C9 C4 . . . . 0.1(11) ?
    C5 C4 C9 C8 . . . . 0.8(11) ?
    N2 C4 C9 C8 . . . . 178.9(6) ?
    C8 C7 C10 O1 . . . . -177.5(7) ?
    C6 C7 C10 O1 . . . . 3.2(10) ?
    C8 C7 C10 C11 . . . . 2.8(10) ?
    C6 C7 C10 C11 . . . . -176.5(7) ?
    C13 N3 C12 N4 . . . . 0.6(7) ?
    Ni N3 C12 N4 . . . . -164.2(4) ?
    C14 N4 C12 N3 . . . . -1.3(7) ?
    C15 N4 C12 N3 . . . . 177.0(6) ?
    C12 N3 C13 C14 . . . . 0.3(8) ?
    Ni N3 C13 C14 . . . . 164.4(5) ?
    N3 C13 C14 N4 . . . . -1.0(9) ?
    C12 N4 C14 C13 . . . . 1.4(8) ?
    C15 N4 C14 C13 . . . . -176.8(6) ?
    C12 N4 C15 C16 . . . . 44.8(10) ?
    C14 N4 C15 C16 . . . . -137.4(8) ?
    C12 N4 C15 C20 . . . . -133.6(7) ?
    C14 N4 C15 C20 . . . . 44.3(10) ?
    C20 C15 C16 C17 . . . . 1.1(11) ?
    N4 C15 C16 C17 . . . . -177.2(6) ?
    C15 C16 C17 C18 . . . . -1.5(12) ?
    C16 C17 C18 C19 . . . . 0.6(11) ?
    C16 C17 C18 C21 . . . . 180.0(7) ?
    C17 C18 C19 C20 . . . . 0.8(11) ?
    C21 C18 C19 C20 . . . . -178.7(7) ?
    C18 C19 C20 C15 . . . . -1.2(11) ?
    C16 C15 C20 C19 . . . . 0.2(10) ?
    N4 C15 C20 C19 . . . . 178.5(6) ?
    C17 C18 C21 O2 . . . . 171.7(8) ?
    C19 C18 C21 O2 . . . . -8.9(11) ?
    C17 C18 C21 C22 . . . . -7.7(11) ?
    C19 C18 C21 C22 . . . . 171.7(8) ?
loop_
    _geom_hbond_atom_site_label_D
    _geom_hbond_atom_site_label_H
    _geom_hbond_atom_site_label_A
    _geom_hbond_site_symmetry_A
    _geom_hbond_distance_DH
    _geom_hbond_distance_HA
    _geom_hbond_distance_DA
    _geom_hbond_angle_DHA
    _geom_hbond_publ_flag
    C3 H3A O1 2_767 0.93 2.44 3.355(8) 168 y
    C9 H9A S 2_766 0.93 2.87 3.759(7) 160 y
    C16 H16A S 2_766 0.93 2.88 3.803(8) 173 y
