# Supplementary material for: Tetra­kis{1-[4-(1H-imidazol-1-yl-κN 3)phen­yl]ethanone}bis­(isothio­cyanato-κN)nickel(II)
Source: Acta Crystallogr Sect E Struct Rep Online. 2012 Jun 23;68(Pt 7):m967. doi: 10.1107/S1600536812027092 (PMC3393218; doi:10.1107/S1600536812027092)
Supplement: Supplementary file 2 [file e-68-0m967-Isup2.hkl]

# 
# h,k,l, Fc-squared, Fo-squared, sigma(Fo-squared) and status flag 
# 
data_I
_shelx_title ' AA in P1                         P-1' 
_shelx_refln_list_code          4 
_shelx_F_calc_maximum      213.49 
_exptl_crystal_F_000       477.89 
_reflns_d_resolution_high  0.8255 
 
loop_ 
 _symmetry_equiv_pos_as_xyz 
 'x, y, z' 
 '-x, -y, -z' 
 
_cell_length_a     8.4816 
_cell_length_b     8.8834 
_cell_length_c    15.0357 
_cell_angle_alpha  85.701 
_cell_angle_beta   88.161 
_cell_angle_gamma  73.684 
 
_shelx_F_squared_multiplier     1.000 
 
loop_ 
 _refln_index_h 
 _refln_index_k 
 _refln_index_l 
 _refln_F_squared_calc 
 _refln_F_squared_meas 
 _refln_F_squared_sigma 
 _refln_observed_status 
   2   0   0     4873.67     4780.96    132.68 o 
   3   0   0        4.04        6.43      4.16 o 
   4   0   0     1087.88     1045.03     16.36 o 
   5   0   0      381.89      403.21     13.59 o 
   6   0   0        7.71        1.09      6.68 o 
   7   0   0      184.23      252.69     15.08 o 
   8   0   0      174.47      187.08     25.14 o 
   9   0   0       43.34        0.00      8.40 o 
  -9   1   0       42.57        0.00      9.29 o 
  -8   1   0       44.56       27.29     22.44 o 
  -7   1   0        5.81        0.02      6.25 o 
  -6   1   0       91.68      116.22     28.57 o 
  -5   1   0      705.51      749.15     18.72 o 
  -4   1   0       60.05       58.34      7.26 o 
  -3   1   0       85.89       95.14      6.55 o 
  -2   1   0     1514.82     1306.98     11.26 o 
  -1   1   0     1600.89     1382.98      8.55 o 
   2   1   0      245.24      213.80      8.39 o 
   3   1   0       57.21       53.07      6.77 o 
   4   1   0       83.61       77.50      7.09 o 
   5   1   0       21.31       10.34      6.77 o 
   6   1   0       25.33       27.78      9.46 o 
   7   1   0        0.64        1.56      8.40 o 
   8   1   0        5.63        9.31      6.71 o 
   9   1   0       11.19        3.35      8.55 o 
  10   1   0        4.64       24.09     24.13 o 
  -9   2   0        5.74        0.00     12.29 o 
  -8   2   0      110.27        0.00      9.15 o 
  -7   2   0        8.31        9.35      8.23 o 
  -6   2   0       59.23        0.52      6.08 o 
  -5   2   0      130.88      143.18     10.41 o 
  -4   2   0      955.30      944.52     14.79 o 
  -3   2   0      157.75      141.35      5.13 o 
  -2   2   0       13.02        8.67      2.24 o 
  -1   2   0     1243.93     1109.40     10.26 o 
   0   2   0     3324.56     2982.42     33.26 o 
   1   2   0      404.97      323.40      5.80 o 
   2   2   0     1785.16     1625.98     11.12 o 
   3   2   0      216.39      217.69      4.42 o 
   4   2   0      513.24      474.99     16.02 o 
   5   2   0      113.92      144.33     10.15 o 
   6   2   0        1.36        8.28      8.54 o 
   7   2   0        0.94        0.00     18.05 o 
   8   2   0      123.16      102.52     16.08 o 
   9   2   0       13.70       13.42      7.98 o 
  10   2   0       12.19       33.90     26.08 o 
  -8   3   0       26.36        0.00     10.20 o 
  -7   3   0        0.88        2.00      7.34 o 
  -6   3   0      154.61      171.43     13.63 o 
  -5   3   0      363.50      409.29     10.30 o 
  -4   3   0        7.53       19.31      5.04 o 
  -3   3   0        2.55        1.22      2.51 o 
  -2   3   0     1132.83     1131.56      8.96 o 
  -1   3   0     1809.83     1699.33     13.64 o 
   0   3   0      213.76      195.77      2.89 o 
   1   3   0        4.08        5.96      2.29 o 
   2   3   0      532.05      490.11      5.78 o 
   3   3   0      822.78      682.22      7.65 o 
   4   3   0      256.97      239.07      5.75 o 
   5   3   0      126.08      140.27      7.74 o 
   6   3   0      364.09      445.09     11.80 o 
   7   3   0      387.66      436.71     20.69 o 
   8   3   0        2.55        2.87      3.80 o 
   9   3   0       38.12       18.54      8.39 o 
  10   3   0        5.92       50.04     28.51 o 
  -8   4   0       58.60       74.44     19.48 o 
  -7   4   0       15.60       16.42     12.66 o 
  -6   4   0       50.36        0.40      6.60 o 
  -5   4   0       11.77       16.60      5.37 o 
  -4   4   0      406.39      464.90      8.84 o 
  -3   4   0     1821.17     2016.99     15.10 o 
  -2   4   0       63.50       61.18      2.54 o 
  -1   4   0     1493.32     1662.62     34.16 o 
   0   4   0      126.54      156.58      3.77 o 
   1   4   0     3350.88     3478.19     56.66 o 
   2   4   0      112.44       93.72      4.60 o 
   3   4   0      139.35      146.45      4.76 o 
   4   4   0        7.17        5.74      3.27 o 
   5   4   0      233.42      233.28      5.64 o 
   6   4   0       17.22       10.98      4.37 o 
   7   4   0      276.27      287.02     17.43 o 
   9   4   0       99.22      137.85     28.65 o 
  10   4   0        3.23       32.67     27.78 o 
  -7   5   0        0.19        8.40      8.97 o 
  -6   5   0       12.06        4.99      7.33 o 
  -5   5   0       31.24       11.87     20.03 o 
  -4   5   0        2.94        2.35      5.51 o 
  -3   5   0       21.11       16.11      3.74 o 
  -2   5   0        0.89        0.00     10.92 o 
  -1   5   0      456.58      461.83     18.74 o 
   0   5   0       49.92       41.13      3.20 o 
   1   5   0        5.33       16.44      3.72 o 
   2   5   0      306.31      337.25     11.28 o 
   3   5   0      271.60      278.85      6.40 o 
   4   5   0        1.70        0.00      3.06 o 
   5   5   0      160.71      199.61     25.61 o 
   6   5   0      154.69      186.65     10.00 o 
   7   5   0      134.87      143.05      5.14 o 
   9   5   0       39.62       71.00     28.04 o 
  -6   6   0        6.55       25.11     22.13 o 
  -5   6   0        4.04        0.11      4.20 o 
  -4   6   0       22.50        7.31     24.39 o 
  -3   6   0      158.34      199.22     33.13 o 
  -2   6   0      141.69      148.94     27.77 o 
  -1   6   0      299.53      350.74     19.98 o 
   0   6   0       15.27       15.62      1.62 o 
   1   6   0     1081.85     1183.25     15.14 o 
   2   6   0      129.57      163.54      6.80 o 
   3   6   0      107.16      122.48      9.31 o 
   4   6   0      165.69      170.79     11.11 o 
   5   6   0      580.09      654.59     72.90 o 
   6   6   0       15.42        5.54      7.92 o 
   7   6   0       91.83       87.10     21.68 o 
   9   6   0       89.36      123.94     30.18 o 
  -5   7   0       70.84      109.73     27.67 o 
  -4   7   0      133.57      220.11     27.85 o 
  -3   7   0       22.06       59.78     21.20 o 
  -2   7   0       13.07       28.85     17.59 o 
  -1   7   0      854.80      982.95     44.27 o 
   0   7   0      832.65      992.19     29.73 o 
   1   7   0      542.55      608.67      8.36 o 
   2   7   0      285.41      363.10      9.21 o 
   3   7   0      413.60      452.03     12.41 o 
   4   7   0      205.75      209.18     10.77 o 
   5   7   0      128.81      142.51     11.08 o 
   6   7   0      167.92      181.32     22.71 o 
   7   7   0       30.06       58.59     21.33 o 
   8   7   0      128.95      158.07     28.83 o 
   9   7   0        6.75       38.45     26.98 o 
  -4   8   0        2.66        0.00     22.13 o 
  -3   8   0      235.68      365.59     33.53 o 
  -2   8   0       33.09       63.65     22.73 o 
  -1   8   0       71.37       96.69     21.68 o 
   0   8   0       43.13       38.20     27.15 o 
   1   8   0       74.72       89.23      4.95 o 
   2   8   0       67.62       81.23      7.95 o 
   3   8   0      119.75      133.55     12.88 o 
   4   8   0      221.43      217.89     19.13 o 
   5   8   0       81.87      119.17     14.01 o 
   6   8   0      218.22      276.15     25.23 o 
   7   8   0        9.16       10.92     28.59 o 
   8   8   0       43.64       32.72     24.35 o 
  -2   9   0        0.36        0.00     21.32 o 
  -1   9   0      123.00      172.56     41.75 o 
   0   9   0      207.36      342.44     28.88 o 
   1   9   0       31.62       30.68     28.68 o 
   2   9   0        1.25        1.15      3.58 o 
   3   9   0      105.93      103.98      9.17 o 
   4   9   0      132.13      125.02     27.51 o 
   5   9   0        1.11        4.88      7.29 o 
   6   9   0       14.87       22.98     18.61 o 
   7   9   0       18.31       33.18     22.26 o 
   0  10   0        8.14       13.17     32.80 o 
   1  10   0       30.49       51.50     23.62 o 
   2  10   0       59.22      100.16     24.27 o 
   3  10   0       34.21       22.46      6.58 o 
   4  10   0       58.79       72.29      9.52 o 
   5  10   0        9.69        0.00      7.27 o 
   6  10   0       26.04       46.27     17.15 o 
  -6 -10   1        1.98       23.70     30.12 o 
  -5 -10   1       12.81       17.68     10.46 o 
  -4 -10   1       53.16       61.19     10.24 o 
  -3 -10   1        0.13        1.22      4.67 o 
  -2 -10   1       35.60      111.28     24.30 o 
  -1 -10   1      106.01        2.17     17.94 o 
   0 -10   1        5.11        4.76     20.14 o 
  -7  -9   1       12.10       27.10     21.45 o 
  -6  -9   1       35.10       60.76     20.14 o 
  -5  -9   1        2.50        7.56      9.47 o 
  -4  -9   1       55.94       63.57      8.80 o 
  -3  -9   1       87.09       99.22     16.01 o 
  -2  -9   1        1.66        2.72      3.90 o 
  -1  -9   1       23.17       47.03     20.05 o 
   0  -9   1       46.64       45.77     21.42 o 
   1  -9   1       98.29      113.20     25.93 o 
   2  -9   1        3.07        8.67     21.16 o 
  -8  -8   1       36.69       51.71     25.41 o 
  -7  -8   1       12.73       32.80     31.52 o 
  -6  -8   1       24.81       45.38     18.65 o 
  -5  -8   1       67.92       93.74     11.33 o 
  -4  -8   1       82.50       91.69     16.13 o 
  -3  -8   1        9.24        5.67      5.16 o 
  -2  -8   1       71.00       82.34      7.61 o 
  -1  -8   1      358.73      317.17     15.90 o 
   0  -8   1       48.93       53.25     17.98 o 
   1  -8   1        5.29        3.99     15.29 o 
   2  -8   1       69.47      182.62     39.86 o 
   3  -8   1      214.60      358.82     33.52 o 
   4  -8   1       18.30       24.05     23.45 o 
  -9  -7   1       59.45       74.71     29.28 o 
  -8  -7   1        6.15        0.00     31.01 o 
  -7  -7   1      173.46      208.50     11.53 o 
  -6  -7   1        4.14       14.57     15.29 o 
  -5  -7   1      282.00      292.10     12.40 o 
  -4  -7   1      494.80      523.24     13.32 o 
  -3  -7   1      737.03      897.01     16.05 o 
  -2  -7   1      576.41      681.45     11.19 o 
  -1  -7   1       93.56       96.07      4.09 o 
   0  -7   1        2.00        1.83     11.30 o 
   1  -7   1       36.98       47.08     16.83 o 
   2  -7   1       61.14       97.41     20.48 o 
   3  -7   1      124.08      202.55     25.00 o 
   4  -7   1       90.85      107.50     25.29 o 
   5  -7   1      120.08      170.90     29.55 o 
  -9  -6   1       34.47       57.23     26.94 o 
  -8  -6   1       20.23       23.30     15.36 o 
  -7  -6   1        5.31       12.64      7.79 o 
  -6  -6   1       44.53       53.80      8.83 o 
  -5  -6   1      482.88      504.17     40.30 o 
  -4  -6   1      278.14      261.50      8.63 o 
  -3  -6   1       61.26       78.35     10.23 o 
  -2  -6   1       73.82       88.98      6.15 o 
  -1  -6   1      415.72      455.93      7.60 o 
   0  -6   1      456.54      466.46     27.52 o 
   1  -6   1      215.42      257.80     18.64 o 
   2  -6   1       52.00       67.28     25.12 o 
   3  -6   1      450.83      501.84     26.77 o 
   4  -6   1       62.58       67.40     20.02 o 
   5  -6   1        0.81        0.00      1.32 o 
   6  -6   1       21.29       37.09     23.41 o 
  -9  -5   1       31.73       25.21     29.30 o 
  -8  -5   1       61.31       40.68     16.55 o 
  -7  -5   1       64.65       73.70      6.16 o 
  -6  -5   1       33.05       35.22      6.59 o 
  -5  -5   1      112.90      106.76      9.33 o 
  -4  -5   1       88.80       90.44      5.96 o 
  -3  -5   1      136.29      170.71      5.27 o 
  -2  -5   1      350.95      302.46      6.67 o 
  -1  -5   1        2.96        4.46      3.83 o 
   0  -5   1       67.23      116.14     11.82 o 
   1  -5   1     1977.13     2160.69     37.20 o 
   2  -5   1        1.94        0.00      9.77 o 
   3  -5   1        1.33        5.99     11.55 o 
   4  -5   1       25.38       14.74     26.36 o 
   5  -5   1       40.29        9.45     15.42 o 
   6  -5   1       41.55       21.80     24.41 o 
   7  -5   1       39.86       49.75     15.82 o 
 -10  -4   1       17.05        8.07     24.43 o 
  -9  -4   1       20.98       44.49     17.93 o 
  -8  -4   1       22.20        0.00      5.40 o 
  -7  -4   1       54.23       57.51     11.73 o 
  -6  -4   1        5.29       10.52      8.45 o 
  -5  -4   1      305.45      308.94      7.26 o 
  -4  -4   1      583.03      594.48     21.45 o 
  -3  -4   1      182.30      170.09      6.36 o 
  -2  -4   1      207.22      167.07      5.35 o 
  -1  -4   1      628.56      620.12      8.51 o 
   0  -4   1     1562.08     1532.93     12.98 o 
   1  -4   1        1.24        0.00      6.71 o 
   2  -4   1      151.02      169.70     19.45 o 
   3  -4   1      152.26      159.43      6.59 o 
   4  -4   1      128.99      159.02     17.25 o 
   5  -4   1        4.38        0.00      4.81 o 
   6  -4   1        5.12       10.44      9.10 o 
   7  -4   1       14.85       14.24     11.85 o 
   8  -4   1       14.42        0.00     15.24 o 
 -10  -3   1       33.44       79.96     24.58 o 
  -9  -3   1        0.33        7.62     14.28 o 
  -8  -3   1       42.18       28.75     17.00 o 
  -7  -3   1       92.95      107.87     14.73 o 
  -6  -3   1      783.86      755.38     27.07 o 
  -5  -3   1      927.83      921.46     16.08 o 
  -4  -3   1      141.56      128.58      4.71 o 
  -3  -3   1       41.10       36.35      3.88 o 
  -2  -3   1     1057.23      996.06      8.38 o 
  -1  -3   1       55.69       48.42      2.75 o 
   0  -3   1       58.62       34.69      1.96 o 
   1  -3   1      447.43      356.62     11.72 o 
   2  -3   1      454.41      370.51      6.14 o 
   3  -3   1       79.17      105.90      6.69 o 
   4  -3   1      948.19     1032.07     28.00 o 
   5  -3   1      922.49     1053.03     19.93 o 
   6  -3   1      249.71      301.21     20.43 o 
   7  -3   1        1.47        0.20      8.21 o 
   8  -3   1       23.36       21.09     20.97 o 
 -10  -2   1        1.80        0.00     16.05 o 
  -9  -2   1        5.19       15.12     17.71 o 
  -8  -2   1       27.20       27.97     13.78 o 
  -7  -2   1       63.03       84.75     15.78 o 
  -6  -2   1        1.85        9.61      8.81 o 
  -5  -2   1      411.61      378.15     18.79 o 
  -4  -2   1     2155.17     2143.86     23.69 o 
  -3  -2   1      186.48      160.23      8.37 o 
  -2  -2   1      855.97      708.81      9.18 o 
  -1  -2   1      195.53      192.42      3.41 o 
   0  -2   1      400.95      340.40      4.49 o 
   1  -2   1      674.97      654.21      4.96 o 
   2  -2   1       14.30       13.40      2.09 o 
   3  -2   1     1023.08      984.43     11.80 o 
   4  -2   1     1105.02     1240.79     18.10 o 
   5  -2   1      178.83      202.89      9.76 o 
   6  -2   1       35.26       12.19      7.59 o 
   7  -2   1       44.45        0.00      6.16 o 
   8  -2   1       87.25        0.32      9.04 o 
   9  -2   1        7.71        0.00     10.94 o 
 -10  -1   1        1.49        4.78     10.92 o 
  -9  -1   1       43.65       20.32     12.95 o 
  -8  -1   1       18.18        4.29     13.01 o 
  -7  -1   1       16.24       11.17     12.42 o 
  -6  -1   1      102.22       85.75     12.95 o 
  -5  -1   1       13.68       11.13      7.06 o 
  -4  -1   1      872.68      884.13     28.36 o 
  -3  -1   1      117.34      129.67     10.28 o 
  -2  -1   1     2590.53     2584.25     23.38 o 
  -1  -1   1       11.50        9.03      1.46 o 
   1  -1   1     4423.49     4329.31     38.00 o 
   2  -1   1     3904.65     3629.69     59.39 o 
   3  -1   1      377.70      357.74      7.52 o 
   4  -1   1      158.07      176.79      6.85 o 
   5  -1   1      441.13      483.58     10.39 o 
   6  -1   1        6.75        2.89      4.94 o 
   7  -1   1       69.25       74.62     53.57 o 
   8  -1   1        9.83       11.71     12.10 o 
   9  -1   1       28.64        0.05      7.32 o 
  -9   0   1       30.70        1.15      7.45 o 
  -8   0   1      119.00      127.40     15.82 o 
  -7   0   1       67.35       78.54     12.57 o 
  -6   0   1       25.70       22.53      9.06 o 
  -5   0   1      234.02      218.54     10.71 o 
  -4   0   1     1225.83     1133.44     17.14 o 
  -3   0   1     1011.82      919.19     13.40 o 
  -2   0   1      888.73      686.53      8.74 o 
   2   0   1      109.84       88.06      3.68 o 
   3   0   1     1085.43      998.21     12.13 o 
   4   0   1     2050.94     1959.30     20.71 o 
   5   0   1      208.43      213.16      6.94 o 
   6   0   1        7.95        2.61      5.56 o 
   7   0   1        6.16        3.88      5.27 o 
   8   0   1      146.97      180.68     13.29 o 
   9   0   1        2.09        3.16      8.09 o 
  -9   1   1       26.81       16.14     16.24 o 
  -8   1   1      119.98       72.09     48.96 o 
  -7   1   1        0.27        0.00     13.22 o 
  -6   1   1      184.30      181.02     11.95 o 
  -5   1   1      903.50      950.49     30.68 o 
  -4   1   1       80.14       67.04      6.57 o 
  -3   1   1     1077.16     1030.56     13.25 o 
  -2   1   1      823.04      735.04      9.60 o 
  -1   1   1     4700.79     4472.07     26.00 o 
   2   1   1    19940.36    18375.27   1021.20 o 
   3   1   1     8671.37     9138.46    120.84 o 
   4   1   1      144.46      150.74     12.10 o 
   5   1   1        5.45        1.76      7.12 o 
   6   1   1      102.51      107.61      5.77 o 
   7   1   1       28.00       31.39      5.68 o 
   8   1   1       81.61       90.40      8.81 o 
   9   1   1       50.44        5.41     12.32 o 
  10   1   1       36.78       74.95     28.26 o 
  -9   2   1       10.31        5.10     12.79 o 
  -8   2   1      105.57       74.62     48.87 o 
  -7   2   1       61.11       41.21     28.59 o 
  -6   2   1       53.62       41.92     32.60 o 
  -5   2   1       18.09       22.90      7.01 o 
  -4   2   1      235.96      229.15      9.19 o 
  -3   2   1      845.60      796.69     11.39 o 
  -2   2   1      266.99      235.70      4.84 o 
  -1   2   1        1.74        5.57      2.05 o 
   0   2   1     2451.19     2274.16     13.83 o 
   1   2   1     1813.63     1665.58     16.85 o 
   2   2   1      222.79      239.51      4.30 o 
   3   2   1        4.07        0.71      1.51 o 
   4   2   1     1628.17     1540.86     21.99 o 
   5   2   1       36.96       30.60      8.11 o 
   6   2   1        5.91        0.00      9.37 o 
   7   2   1        6.83        3.61      6.05 o 
   8   2   1        3.78        4.08      6.29 o 
   9   2   1       26.66       23.59      5.04 o 
  10   2   1        2.43       18.10     24.64 o 
  -8   3   1        0.85        0.38      7.01 o 
  -7   3   1       46.69       14.86     11.52 o 
  -6   3   1        5.12        4.36      6.57 o 
  -5   3   1      359.20      422.59     13.39 o 
  -4   3   1      259.07      324.50      9.99 o 
  -3   3   1        2.06        6.52      3.81 o 
  -2   3   1      402.99      410.10      5.53 o 
  -1   3   1     4716.50     4839.91     28.39 o 
   0   3   1      126.51      120.81      2.82 o 
   1   3   1      194.98      143.51      4.95 o 
   2   3   1        9.71        6.17      2.76 o 
   3   3   1       82.18      102.43      6.09 o 
   4   3   1      532.36      432.99     15.33 o 
   5   3   1       14.93       34.77     14.42 o 
   6   3   1        0.97        0.15      8.84 o 
   7   3   1      329.91      409.86     26.58 o 
   8   3   1       13.23       19.29     18.95 o 
  -8   4   1       19.65       39.44     13.98 o 
  -7   4   1       84.45       80.42     35.48 o 
  -6   4   1      106.91       47.50     37.10 o 
  -5   4   1       19.80       17.17      5.60 o 
  -4   4   1      334.75      347.51      7.79 o 
  -3   4   1      717.45      674.09      9.25 o 
  -2   4   1      232.64      261.12      5.42 o 
  -1   4   1      310.08      308.70      3.90 o 
   0   4   1     1694.54     1709.79     49.39 o 
   1   4   1      647.09      612.03      6.62 o 
   2   4   1       16.94       16.74      3.99 o 
   3   4   1        6.39        8.20      3.93 o 
   4   4   1     1005.48      997.62     23.47 o 
   5   4   1      481.05      493.71     21.13 o 
   6   4   1      157.60      157.78     18.97 o 
   7   4   1       80.19       99.42     20.62 o 
   8   4   1       59.45       79.68     23.37 o 
  -7   5   1       14.28       21.10     10.68 o 
  -6   5   1       88.32       22.33     30.82 o 
  -5   5   1       62.78       50.06     20.58 o 
  -4   5   1      255.25      289.01     13.86 o 
  -3   5   1      218.59      232.78      5.47 o 
  -2   5   1      255.77      309.56      8.19 o 
  -1   5   1     1334.22     1443.62     28.93 o 
   0   5   1      124.73      139.79      3.52 o 
   1   5   1       50.42       48.33      5.14 o 
   2   5   1       13.27        9.38      3.80 o 
   3   5   1      369.31      404.57     24.02 o 
   4   5   1      511.95      585.40     14.09 o 
   5   5   1       20.06       22.39     12.87 o 
   6   5   1       11.95        0.00     14.32 o 
   7   5   1       69.89       59.16     20.32 o 
  10   5   1       19.94       56.38     30.80 o 
  -6   6   1       30.82       60.93     24.69 o 
  -5   6   1       17.70        7.74     11.43 o 
  -4   6   1        3.81        2.60      4.73 o 
  -3   6   1        1.92        2.63      1.57 o 
  -2   6   1        0.84        0.00     10.92 o 
  -1   6   1        1.37        4.67     11.13 o 
   0   6   1       23.51       21.57      2.75 o 
   1   6   1      279.04      317.76      5.95 o 
   2   6   1       61.15       72.49      6.84 o 
   3   6   1        0.53        1.90      4.91 o 
   4   6   1      100.31      101.10     55.98 o 
   5   6   1      341.29      423.88     22.11 o 
   6   6   1       19.89       37.26     26.17 o 
   7   6   1        2.50       13.30     17.54 o 
  -5   7   1       13.79       13.81     32.92 o 
  -4   7   1       83.47      140.47     26.35 o 
  -3   7   1       79.68      165.17     24.61 o 
  -2   7   1        5.77       16.14     16.74 o 
  -1   7   1      526.12      650.72     39.67 o 
   0   7   1       14.48        7.80      3.15 o 
   1   7   1      116.10      119.63      7.24 o 
   2   7   1       20.05       16.28      5.58 o 
   3   7   1      132.72      174.40      7.67 o 
   4   7   1     1009.00     1072.76     47.93 o 
   5   7   1       40.97       36.53     11.97 o 
   6   7   1      203.87      253.52     24.51 o 
   7   7   1        0.36        0.00     16.40 o 
   8   7   1      116.85      163.93     28.87 o 
  -4   8   1        0.69       16.61     23.11 o 
  -3   8   1       34.96       96.37     26.81 o 
  -2   8   1      122.51      219.00     27.25 o 
  -1   8   1       36.09       58.72     20.35 o 
   0   8   1       70.63       91.38     19.64 o 
   1   8   1      448.52      532.34      9.78 o 
   2   8   1      172.12      241.62      7.87 o 
   3   8   1      172.19      186.65      9.71 o 
   4   8   1       67.36       69.72     23.13 o 
   5   8   1      356.20      461.77     15.09 o 
   6   8   1       25.67       45.04     19.59 o 
   7   8   1       21.43       32.88     20.95 o 
   8   8   1       81.32       86.70     27.84 o 
  -2   9   1        8.18        5.65     20.48 o 
  -1   9   1       91.02       96.83     25.29 o 
   0   9   1      438.83      622.13     33.32 o 
   1   9   1       20.07       10.92      6.80 o 
   2   9   1        0.55        2.05      4.97 o 
   3   9   1      115.09      113.39      9.08 o 
   4   9   1       25.75       32.86      8.07 o 
   5   9   1        1.10        1.88      7.47 o 
   6   9   1        9.34        5.04      7.32 o 
   7   9   1       30.01       44.91     23.16 o 
   0  10   1        7.29       14.44     21.41 o 
   1  10   1       45.98       58.72     23.63 o 
   2  10   1       20.29       29.19     20.35 o 
   3  10   1       17.66       17.97      9.45 o 
   4  10   1        3.15        0.00      7.26 o 
   5  10   1        3.55        1.64      7.76 o 
   6  10   1        9.05        8.40      9.08 o 
  -5 -10   2        4.83       12.11      8.94 o 
  -4 -10   2        9.00       10.63      7.31 o 
  -3 -10   2        0.85        8.24     17.29 o 
  -2 -10   2        9.67       44.35     21.37 o 
  -1 -10   2      141.05        0.00     19.52 o 
   0 -10   2       20.61        0.00     16.14 o 
  -7  -9   2        0.65        2.04     16.95 o 
  -6  -9   2        0.16        0.00     12.87 o 
  -5  -9   2        3.68        0.00      7.86 o 
  -4  -9   2        9.55       19.26     11.90 o 
  -3  -9   2        0.49        6.36      5.43 o 
  -2  -9   2       15.95       10.06      7.47 o 
  -1  -9   2       16.25        0.00     14.66 o 
   0  -9   2      146.92      248.11     27.98 o 
   1  -9   2      107.87      154.48     27.93 o 
   2  -9   2        1.12        5.48     20.69 o 
  -8  -8   2        5.23       48.64     38.36 o 
  -7  -8   2        0.78        3.61      8.39 o 
  -6  -8   2        5.91        4.92      8.71 o 
  -5  -8   2      448.34      537.30     16.95 o 
  -4  -8   2      550.91      708.54     14.50 o 
  -3  -8   2       11.34        9.45      9.17 o 
  -2  -8   2       87.96       86.57     11.29 o 
  -1  -8   2      136.99      139.14     20.96 o 
   0  -8   2      364.79      388.02     27.30 o 
   1  -8   2       46.97       58.30     31.23 o 
   2  -8   2       44.28       68.50     23.37 o 
   3  -8   2      132.26      180.23     28.15 o 
   4  -8   2       43.27       62.25     26.22 o 
  -9  -7   2        6.83      104.29     47.49 o 
  -8  -7   2        1.76        0.00     11.87 o 
  -7  -7   2        1.59        4.86      8.63 o 
  -6  -7   2      131.46      171.17     12.48 o 
  -5  -7   2       59.23       54.56     23.39 o 
  -4  -7   2        1.88        0.00      5.05 o 
  -3  -7   2        0.60        3.82      6.92 o 
  -2  -7   2       73.12       67.02      6.70 o 
  -1  -7   2        5.73        5.74      3.06 o 
   0  -7   2       52.03       60.22     16.15 o 
   1  -7   2      142.29      145.91     20.33 o 
   2  -7   2       10.89       25.02     17.25 o 
   3  -7   2        2.05        0.00     16.44 o 
   4  -7   2       21.51       49.58     33.48 o 
   5  -7   2       67.42      126.73     28.52 o 
  -9  -6   2        3.25       19.36     22.77 o 
  -8  -6   2       66.73       56.00     20.95 o 
  -7  -6   2        0.70        3.66      7.53 o 
  -6  -6   2       64.03       69.74     11.92 o 
  -5  -6   2      577.31      671.22     14.84 o 
  -4  -6   2      366.87      412.94      9.84 o 
  -3  -6   2       38.87       55.45      5.21 o 
  -2  -6   2      575.79      606.90     12.70 o 
  -1  -6   2     1757.28     1808.39     16.44 o 
   0  -6   2     1264.67     1349.56     39.93 o 
   1  -6   2        0.36        0.00     10.62 o 
   2  -6   2        2.49        0.00     12.15 o 
   3  -6   2      339.66      411.01     25.13 o 
   4  -6   2      162.58      190.57     23.82 o 
   5  -6   2       44.14       77.34     22.18 o 
   6  -6   2      116.15      145.94     27.89 o 
  -9  -5   2        2.69        0.00      8.06 o 
  -8  -5   2        2.52        1.20      5.46 o 
  -7  -5   2       17.04       11.70      6.05 o 
  -6  -5   2      247.06      275.05     11.46 o 
  -5  -5   2      165.71      169.08      8.29 o 
  -4  -5   2        0.67        0.00      4.66 o 
  -3  -5   2      467.35      430.21      8.14 o 
  -2  -5   2      768.81      815.66      9.45 o 
  -1  -5   2      193.26      185.94      6.65 o 
   0  -5   2      148.89      156.22      9.11 o 
   1  -5   2      656.83      760.16     29.98 o 
   2  -5   2      361.37      420.89     19.61 o 
   3  -5   2       77.16       87.27     16.32 o 
   4  -5   2        0.65        0.46      1.42 o 
   5  -5   2       77.40       66.08     10.73 o 
   6  -5   2       11.32        7.27      6.78 o 
   7  -5   2        0.11        0.82      6.00 o 
 -10  -4   2       12.88       37.93     21.28 o 
  -9  -4   2        3.42        0.00     10.72 o 
  -8  -4   2      262.86      313.22     18.73 o 
  -7  -4   2      228.30      270.65      9.81 o 
  -6  -4   2      170.25      211.75     10.54 o 
  -5  -4   2      353.91      378.20      8.63 o 
  -4  -4   2      358.01      397.91     10.95 o 
  -3  -4   2       69.01       68.79      5.73 o 
  -2  -4   2      508.54      529.81      6.43 o 
  -1  -4   2      407.78      481.05      5.22 o 
   0  -4   2      478.38      444.60      5.68 o 
   1  -4   2       97.13      145.77      8.03 o 
   2  -4   2      146.98      148.41     12.89 o 
   3  -4   2      258.92      285.58      6.94 o 
   4  -4   2      128.19      120.83      5.40 o 
   5  -4   2       61.09       67.65     10.55 o 
   6  -4   2      114.74       66.23     39.54 o 
   7  -4   2       11.70       16.67     12.72 o 
 -10  -3   2       30.24       79.56     21.68 o 
  -9  -3   2       11.25       20.56     15.71 o 
  -8  -3   2        7.04        3.07     11.19 o 
  -7  -3   2       57.93       73.66     13.82 o 
  -6  -3   2      107.12      128.75     23.94 o 
  -5  -3   2      278.82      301.99      7.67 o 
  -4  -3   2      149.35      149.37      5.61 o 
  -3  -3   2      410.68      362.43      7.42 o 
  -2  -3   2       52.10       44.74      3.44 o 
  -1  -3   2      408.96      375.10      5.60 o 
   0  -3   2       18.96       15.03      1.35 o 
   1  -3   2     1607.84     1634.33     17.50 o 
   2  -3   2     2250.24     2279.37     13.67 o 
   3  -3   2      133.29      150.01      5.53 o 
   4  -3   2        1.54        6.26      6.23 o 
   5  -3   2      252.41      302.67     11.05 o 
   6  -3   2       53.40        0.00      5.91 o 
   7  -3   2       35.65        0.01      8.59 o 
   8  -3   2        7.81        0.00      8.58 o 
 -10  -2   2        0.46       34.06     19.22 o 
  -9  -2   2       45.16       76.54     17.99 o 
  -8  -2   2       26.01       36.47     17.00 o 
  -7  -2   2        9.20       19.16     11.35 o 
  -6  -2   2       16.43       21.49      9.86 o 
  -5  -2   2      128.43      129.56     10.47 o 
  -4  -2   2     1570.96     1451.37     23.88 o 
  -3  -2   2     3084.22     2913.55     26.11 o 
  -2  -2   2     1388.89     1147.79     10.53 o 
  -1  -2   2      123.17      110.83      3.37 o 
   0  -2   2     1758.99     1622.19      8.53 o 
   1  -2   2     1721.75     1627.23     10.10 o 
   2  -2   2      689.94      648.85      5.53 o 
   3  -2   2       78.51       70.60      6.68 o 
   4  -2   2      666.68      667.44     12.96 o 
   5  -2   2      429.22      448.72     11.70 o 
   6  -2   2       13.68        6.12      7.02 o 
   7  -2   2      335.05      402.67     15.63 o 
   8  -2   2       77.53        0.00      8.49 o 
   9  -2   2        8.76        0.00     15.28 o 
 -10  -1   2        7.98        3.13      8.16 o 
  -9  -1   2       65.27       94.05     17.91 o 
  -8  -1   2        2.07        6.39     11.49 o 
  -7  -1   2        8.66        1.62     11.18 o 
  -6  -1   2       48.65       53.06     12.80 o 
  -5  -1   2     1084.71     1061.57     18.37 o 
  -4  -1   2     1321.70     1241.61     16.89 o 
  -3  -1   2      797.46      722.72     12.53 o 
  -2  -1   2     1141.66      974.07     11.56 o 
  -1  -1   2     3521.29     3326.08     28.36 o 
   0  -1   2        9.65       11.09      1.31 o 
   1  -1   2       82.20       84.05      2.13 o 
   2  -1   2      306.59      271.54      4.75 o 
   3  -1   2        5.04        8.84      3.50 o 
   4  -1   2      192.39      208.94      8.40 o 
   5  -1   2      388.91      393.09     12.19 o 
   6  -1   2      158.07      191.19      9.87 o 
   7  -1   2       47.82       29.09     29.66 o 
   8  -1   2       39.00       18.88     29.72 o 
   9  -1   2        2.94        0.89     11.05 o 
  -9   0   2        0.64        5.92     12.93 o 
  -8   0   2        9.57        5.14     10.99 o 
  -7   0   2       18.21       25.10     17.29 o 
  -6   0   2       30.53       28.21     11.47 o 
  -5   0   2      656.37      665.76     17.13 o 
  -4   0   2      371.91      413.09     12.29 o 
  -3   0   2      447.63      439.41     18.70 o 
  -2   0   2    45579.05    74117.57    456.64 o 
  -1   0   2      884.79      752.68      8.41 o 
   1   0   2     1199.08     1065.50      6.07 o 
   2   0   2       50.98       51.95      2.67 o 
   3   0   2        7.61       11.41      3.81 o 
   4   0   2     1232.92     1214.98     14.43 o 
   5   0   2       12.40        3.49      5.32 o 
   6   0   2        3.36        9.40      7.18 o 
   7   0   2       15.37        5.09      7.46 o 
   8   0   2      131.94      167.27     11.52 o 
   9   0   2        1.48        3.13     11.57 o 
  -9   1   2       50.99       31.58     26.39 o 
  -8   1   2       20.31       11.56     14.87 o 
  -7   1   2        0.35        0.00     12.90 o 
  -6   1   2      279.02      284.17     16.12 o 
  -5   1   2     1502.60     1583.93     24.27 o 
  -4   1   2      227.78      216.32      8.64 o 
  -3   1   2        4.21        2.06      4.54 o 
  -2   1   2     2801.71     2474.56     19.97 o 
  -1   1   2     5040.88     4870.05     31.82 o 
   0   1   2     4068.02     3848.44     23.60 o 
   1   1   2     1420.49     1333.06     10.94 o 
   2   1   2     4310.56     4015.90     27.03 o 
   3   1   2     7863.90     8413.89     66.00 o 
   4   1   2     2529.04     2336.32     35.13 o 
   5   1   2      358.42      288.10      5.92 o 
   6   1   2      557.64      563.12      9.78 o 
   7   1   2      191.43      195.74     10.52 o 
   8   1   2       34.30       45.61      9.85 o 
   9   1   2        4.60       18.77      9.84 o 
  10   1   2       10.83        0.00     22.30 o 
  -9   2   2        3.99        9.86     13.31 o 
  -8   2   2        1.83        0.00      8.47 o 
  -7   2   2       56.74       40.82     30.49 o 
  -6   2   2      230.43      241.35     15.34 o 
  -5   2   2      105.35      121.45     70.76 o 
  -4   2   2      469.26      507.23     10.85 o 
  -3   2   2       83.59       61.67      6.27 o 
  -2   2   2      650.98      638.70     10.69 o 
  -1   2   2      134.37       93.76      5.44 o 
   0   2   2     2476.64     2262.36     23.52 o 
   1   2   2      345.57      285.38      5.18 o 
   3   2   2     1165.22     1069.86     20.10 o 
   4   2   2     1533.04     1605.15     35.90 o 
   5   2   2      927.37      910.41     24.42 o 
   6   2   2        3.15        4.62      2.97 o 
   7   2   2        1.93        6.91      8.01 o 
   8   2   2        0.28        0.00      3.87 o 
   9   2   2       33.82        5.10     21.22 o 
  10   2   2        2.25       12.11     23.41 o 
  -8   3   2       10.82       11.55     10.50 o 
  -7   3   2        5.86        4.56      7.56 o 
  -6   3   2      178.95      203.33     12.22 o 
  -5   3   2      452.00      490.19     12.74 o 
  -4   3   2      181.54      191.89     11.76 o 
  -3   3   2       41.90       44.80      5.73 o 
  -2   3   2      383.30      409.23      8.70 o 
  -1   3   2      699.27      624.33      8.60 o 
   0   3   2       44.09       45.90      3.40 o 
   1   3   2      181.20      173.86      6.52 o 
   2   3   2       97.32       74.30      4.13 o 
   3   3   2      538.34      489.55      6.63 o 
   4   3   2       41.43       24.78     15.43 o 
   5   3   2      488.43      475.94     28.57 o 
   7   3   2       12.53       18.27     16.53 o 
   8   3   2        0.27        5.01     16.82 o 
   9   3   2        5.96        0.00     18.86 o 
  -8   4   2        8.14        4.64     10.20 o 
  -7   4   2       48.25       39.51     23.81 o 
  -6   4   2       60.65       57.71     21.13 o 
  -5   4   2      130.99      162.61     20.54 o 
  -4   4   2      155.28      161.70      7.35 o 
  -3   4   2       14.93       11.75      4.61 o 
  -2   4   2     1979.97     2127.69     17.97 o 
  -1   4   2       75.62       72.12      8.21 o 
   0   4   2      233.89      251.61      6.20 o 
   1   4   2     4768.58     4997.97     36.24 o 
   2   4   2     2098.76     2146.55     25.88 o 
   3   4   2        1.26        1.90      2.87 o 
   4   4   2      625.97      636.72     22.57 o 
   5   4   2        9.21       26.76     19.42 o 
   6   4   2        1.24        0.00     20.73 o 
   7   4   2       10.54        0.00     16.14 o 
   8   4   2       90.22      123.87     24.87 o 
  -7   5   2       28.77       27.88     16.23 o 
  -6   5   2       37.15       20.21     11.43 o 
  -5   5   2      107.86       41.98     36.99 o 
  -4   5   2      339.50      369.05     14.97 o 
  -3   5   2        0.54        2.95      3.94 o 
  -2   5   2       41.12       60.46      3.42 o 
  -1   5   2      964.15      961.56     11.41 o 
   0   5   2      872.26      886.86     15.04 o 
   1   5   2      157.05      170.39      8.89 o 
   2   5   2      307.42      322.81      9.39 o 
   3   5   2      238.93      217.87      9.02 o 
   4   5   2       80.40       84.58      5.60 o 
   5   5   2        0.35        0.00     10.45 o 
   6   5   2       47.71       64.00     27.33 o 
   7   5   2       66.02       77.91     21.12 o 
   8   5   2       42.67       39.60     23.07 o 
  -6   6   2       48.44       11.92     29.21 o 
  -5   6   2       31.96       17.75      9.27 o 
  -4   6   2      182.39      203.88      6.46 o 
  -3   6   2      354.97      457.74     13.28 o 
  -2   6   2      143.37      148.36      6.94 o 
  -1   6   2       15.70       12.51      3.51 o 
   0   6   2        1.46        3.41      4.81 o 
   1   6   2      945.08     1130.06     12.48 o 
   2   6   2       93.48      112.97      6.40 o 
   3   6   2       27.54       13.16      7.29 o 
   4   6   2      490.36      493.54     27.40 o 
   5   6   2        8.77       16.85      7.29 o 
   6   6   2      171.46      208.61     21.95 o 
   7   6   2        5.57        0.00     15.46 o 
   8   6   2       76.19       68.81     25.08 o 
  -5   7   2       22.97       37.60     24.64 o 
  -4   7   2       77.55       54.66     68.79 o 
  -3   7   2       76.96       45.35     31.88 o 
  -2   7   2      304.38      341.05     39.04 o 
  -1   7   2        8.99        1.11      1.61 o 
   0   7   2       27.27       23.83      5.54 o 
   1   7   2       46.46       27.94      4.45 o 
   2   7   2       54.39       33.99      6.58 o 
   3   7   2      236.10      279.67      8.76 o 
   4   7   2       40.14        0.40      5.99 o 
   5   7   2       90.71       64.89     41.43 o 
   6   7   2       78.60       82.84     19.47 o 
   7   7   2      100.70      112.10     37.62 o 
   8   7   2       49.88      100.50     28.13 o 
  -4   8   2        0.14        6.97     33.26 o 
  -3   8   2        2.42       16.02     21.79 o 
  -2   8   2      144.26      229.24     27.98 o 
  -1   8   2      234.53      279.69     38.64 o 
   0   8   2      213.98      263.53      8.12 o 
   1   8   2      406.11      489.79      9.52 o 
   2   8   2        9.84       13.22      7.03 o 
   3   8   2      290.76      310.46     10.10 o 
   4   8   2        7.59        6.58      7.95 o 
   5   8   2      384.30      488.06     12.85 o 
   6   8   2       63.21       38.32     46.79 o 
   7   8   2       90.55       93.72     24.87 o 
   8   8   2       49.40       65.74     41.98 o 
  -2   9   2        6.64       21.88     23.45 o 
  -1   9   2       54.54       92.26     25.75 o 
   0   9   2      282.63      435.69     44.77 o 
   1   9   2       53.74       82.61      9.53 o 
   2   9   2        5.04        4.49      6.99 o 
   3   9   2      265.91      308.80     14.14 o 
   4   9   2      103.01       86.42     32.61 o 
   5   9   2        5.32        0.00      7.88 o 
   6   9   2        1.52        0.00      7.95 o 
   7   9   2       23.63       46.23     18.82 o 
   0  10   2        0.13       17.25     21.58 o 
   1  10   2        4.91        0.00     20.01 o 
   2  10   2       59.82       74.03     22.44 o 
   3  10   2      104.46      137.01     11.79 o 
   4  10   2        0.83        0.81      6.68 o 
   5  10   2       35.73       27.41     10.73 o 
   6  10   2        6.14       12.22      9.25 o 
  -5 -10   3       46.81       70.41     18.57 o 
  -4 -10   3       11.32       19.12      8.04 o 
  -3 -10   3       17.95       15.93     29.27 o 
  -2 -10   3       14.59       66.10     23.28 o 
  -1 -10   3      120.32        0.00     13.60 o 
   0 -10   3       14.57        0.47     25.49 o 
  -7  -9   3       11.53       17.05     12.96 o 
  -6  -9   3       31.48       26.03     23.98 o 
  -5  -9   3        1.23        2.53      9.18 o 
  -4  -9   3        1.29        6.02      7.67 o 
  -3  -9   3        0.77        1.31      5.95 o 
  -2  -9   3       73.14        0.20      4.70 o 
  -1  -9   3        3.15        0.00     10.49 o 
   0  -9   3       68.72        2.17     16.32 o 
   1  -9   3       28.67        2.08     17.93 o 
   2  -9   3       49.81       98.88     29.19 o 
  -8  -8   3       14.59       23.64     10.38 o 
  -7  -8   3       10.68        2.79      9.06 o 
  -6  -8   3       21.94        7.00      9.40 o 
  -5  -8   3       56.94       39.77     28.30 o 
  -4  -8   3        3.80        7.66      6.96 o 
  -3  -8   3       62.95       39.63      8.23 o 
  -2  -8   3       15.99        8.99      7.01 o 
  -1  -8   3       98.04      146.96     31.33 o 
   0  -8   3      114.71       74.95     21.13 o 
   1  -8   3        5.67       17.08     17.93 o 
   2  -8   3       45.13       69.18     23.46 o 
   3  -8   3      130.30      214.28     29.59 o 
   4  -8   3       19.71       34.63     25.70 o 
  -9  -7   3        0.37       23.67     18.50 o 
  -8  -7   3       18.08       14.00     10.97 o 
  -7  -7   3        5.41        0.00      7.12 o 
  -6  -7   3        3.30        6.81      7.27 o 
  -5  -7   3        0.27        0.00      7.02 o 
  -4  -7   3       18.74       22.94      6.60 o 
  -3  -7   3      689.58      765.75     15.08 o 
  -2  -7   3      948.62     1228.74     23.52 o 
  -1  -7   3      296.77      274.87      6.48 o 
   0  -7   3       31.56       37.14     16.23 o 
   1  -7   3        9.84       21.96     15.89 o 
   2  -7   3      170.12      191.99     23.69 o 
   3  -7   3        0.98        0.00     15.63 o 
   4  -7   3       16.61       21.67     20.44 o 
   5  -7   3       99.57      126.88     28.10 o 
  -9  -6   3        5.33        0.00     14.48 o 
  -8  -6   3       15.37        7.83      9.78 o 
  -7  -6   3        0.61        8.75      8.86 o 
  -6  -6   3       16.61       23.23     10.03 o 
  -5  -6   3       84.85       84.10     24.75 o 
  -4  -6   3      356.27      403.60     13.00 o 
  -3  -6   3      296.53      306.88      8.11 o 
  -2  -6   3      126.55      154.28      6.31 o 
  -1  -6   3      161.88      187.05      7.45 o 
   0  -6   3      731.31      860.86     20.81 o 
   1  -6   3       25.35       30.85     13.64 o 
   2  -6   3       10.62       13.85     13.72 o 
   3  -6   3      189.80      194.75     21.99 o 
   4  -6   3       54.50       75.43     20.57 o 
   5  -6   3       14.17       22.47     19.71 o 
   6  -6   3        0.18       17.33     20.82 o 
  -9  -5   3        9.68        2.89      5.99 o 
  -8  -5   3       21.81        5.72      6.47 o 
  -7  -5   3        2.84       10.30      6.66 o 
  -6  -5   3       90.16       92.63     12.90 o 
  -5  -5   3      167.91      171.72      9.89 o 
  -4  -5   3      124.59      151.76      7.62 o 
  -3  -5   3      242.02      272.39      7.28 o 
  -2  -5   3     2113.04     2321.20     24.59 o 
  -1  -5   3        0.66        3.52      2.59 o 
   0  -5   3      424.38      473.61     11.42 o 
   1  -5   3      264.19      272.94     11.85 o 
   2  -5   3      406.16      439.53     20.47 o 
   3  -5   3       96.66      150.72     17.30 o 
   4  -5   3       32.42       24.53     12.79 o 
   5  -5   3      420.60      504.02     13.94 o 
   6  -5   3        1.28        1.54      4.87 o 
   7  -5   3       64.79       99.53     24.90 o 
 -10  -4   3       19.97        0.00     31.67 o 
  -9  -4   3       15.23        7.89      7.28 o 
  -8  -4   3      134.49      135.36     34.47 o 
  -7  -4   3       85.58       90.91     16.11 o 
  -6  -4   3       30.51       29.98      8.97 o 
  -5  -4   3      118.19      116.97      7.28 o 
  -4  -4   3      836.71      740.76     11.81 o 
  -3  -4   3      167.05      150.22      7.69 o 
  -2  -4   3      211.07      213.03      5.03 o 
  -1  -4   3      856.50      743.41      6.86 o 
   0  -4   3     2066.83     2027.18     22.54 o 
   1  -4   3      316.28      316.89     12.88 o 
   2  -4   3       13.34       20.73      7.06 o 
   3  -4   3      466.18      498.81     10.74 o 
   4  -4   3      710.08      843.38     10.41 o 
   5  -4   3       32.97       32.85      5.23 o 
   6  -4   3       10.95        5.98      7.03 o 
   7  -4   3       15.72       11.21     10.06 o 
 -10  -3   3        9.42       46.63     20.30 o 
  -9  -3   3       34.01       74.46     22.09 o 
  -8  -3   3        0.27       21.26     14.19 o 
  -7  -3   3       12.64       24.82     12.43 o 
  -6  -3   3      329.63      397.71     16.65 o 
  -5  -3   3     1527.36     1583.59     26.54 o 
  -4  -3   3       67.06       65.49      8.20 o 
  -3  -3   3      427.27      452.56      8.68 o 
  -2  -3   3      162.14      160.28      4.97 o 
  -1  -3   3     1839.64     1860.85     13.78 o 
   0  -3   3       33.07       37.05      2.28 o 
   1  -3   3        1.13        6.22      2.15 o 
   2  -3   3      272.26      285.38      3.62 o 
   3  -3   3        5.89        5.93      2.99 o 
   4  -3   3        2.38        6.74      3.58 o 
   5  -3   3       88.13       85.22      8.46 o 
   6  -3   3       14.17       10.69     11.70 o 
   7  -3   3       42.14       10.67     14.58 o 
   8  -3   3       20.12       13.33     14.61 o 
 -10  -2   3       15.54       59.67     20.17 o 
  -9  -2   3       18.41       57.67     21.02 o 
  -8  -2   3       25.40       30.83     16.33 o 
  -7  -2   3       21.05       35.96     12.59 o 
  -6  -2   3        0.51        0.00      8.95 o 
  -5  -2   3      194.98      210.80     11.71 o 
  -4  -2   3     1199.22     1144.97     17.44 o 
  -3  -2   3      716.64      679.45     13.36 o 
  -2  -2   3      151.24      159.43      4.96 o 
  -1  -2   3     4431.18     4184.18     24.05 o 
   0  -2   3      439.67      358.26      3.96 o 
   1  -2   3       11.45       13.32      1.61 o 
   2  -2   3        1.18        2.64      1.91 o 
   3  -2   3      211.02      201.00      4.82 o 
   4  -2   3     1794.61     1920.44     22.28 o 
   5  -2   3      154.38      150.44      9.01 o 
   6  -2   3        8.17        5.56      6.91 o 
   7  -2   3       73.92       90.28     59.69 o 
   8  -2   3      106.90       60.29     50.65 o 
   9  -2   3       30.20        0.00     10.09 o 
  -9  -1   3       59.26      100.27     21.80 o 
  -8  -1   3       28.54       30.75     16.12 o 
  -7  -1   3       48.00       59.53     13.25 o 
  -6  -1   3      368.09      374.37     23.40 o 
  -5  -1   3      480.77      531.93     27.97 o 
  -4  -1   3      679.21      719.74     19.84 o 
  -3  -1   3      101.61      109.04      7.07 o 
  -2  -1   3      591.96      577.77     11.15 o 
  -1  -1   3    19117.27    22775.64    135.83 o 
   0  -1   3      441.90      370.99      4.48 o 
   1  -1   3     1020.05      990.77      6.83 o 
   2  -1   3      455.85      425.26      5.91 o 
   3  -1   3      174.97      153.92      4.56 o 
   4  -1   3      472.48      552.44     12.90 o 
   5  -1   3       70.63       81.12     10.78 o 
   6  -1   3      332.76      384.63     11.92 o 
   7  -1   3      103.14       94.86     65.13 o 
   8  -1   3       38.63       17.41     22.14 o 
   9  -1   3        7.74        0.75      8.02 o 
  -9   0   3       23.38       30.27     40.02 o 
  -8   0   3        1.93        7.54     13.98 o 
  -7   0   3        9.81       23.30     13.63 o 
  -6   0   3        0.55        0.00      8.02 o 
  -5   0   3       25.51       28.71     10.04 o 
  -4   0   3       41.79       32.61      8.35 o 
  -3   0   3      685.83      581.12     12.34 o 
  -2   0   3     2376.25     2153.50     19.65 o 
  -1   0   3     1852.72     1668.63     15.76 o 
   0   0   3     1589.76     1367.32     16.93 o 
   1   0   3      222.85      199.47      3.50 o 
   2   0   3      178.31      147.19      3.46 o 
   3   0   3        1.82        0.00      1.86 o 
   4   0   3      505.00      469.97      9.45 o 
   5   0   3      419.97      421.46      9.02 o 
   6   0   3        4.75       13.56      8.56 o 
   7   0   3       95.84       88.30     13.71 o 
   8   0   3      125.90      105.79     78.04 o 
   9   0   3        7.21        3.44      7.23 o 
  -9   1   3       33.93       39.89     49.01 o 
  -8   1   3        5.96        6.14     13.33 o 
  -7   1   3       35.58       33.27     11.65 o 
  -6   1   3      352.32      359.40     17.40 o 
  -5   1   3       88.44       87.57     11.40 o 
  -4   1   3     1954.94     1851.81     23.59 o 
  -3   1   3       64.26       63.05      7.09 o 
  -2   1   3     1411.99     1172.85     16.17 o 
  -1   1   3      359.90      329.44      7.48 o 
   0   1   3     2036.74     1970.72     15.48 o 
   1   1   3     3850.96     3559.10     25.10 o 
   2   1   3     2789.46     2560.79     17.22 o 
   3   1   3     3223.55     3090.31    130.45 o 
   4   1   3      475.03      474.52     13.47 o 
   5   1   3       62.66       53.88      7.61 o 
   6   1   3      152.93      167.39      7.93 o 
   7   1   3       23.15       22.51      7.24 o 
   8   1   3        7.13        3.44      6.67 o 
   9   1   3        1.17        2.18      6.70 o 
  -9   2   3        0.31        0.00     10.38 o 
  -8   2   3        1.29        1.22     11.47 o 
  -7   2   3       52.04       43.89     36.46 o 
  -6   2   3      208.83      234.06     13.14 o 
  -5   2   3      102.17      119.29     14.73 o 
  -4   2   3      286.97      301.83      9.89 o 
  -3   2   3     1716.33     1703.54     17.87 o 
  -2   2   3     1425.26     1374.69     13.98 o 
  -1   2   3       50.48       53.94      4.87 o 
   0   2   3     1488.19     1313.21     11.97 o 
   1   2   3     1643.05     1392.77     14.09 o 
   2   2   3      108.61      115.92      7.79 o 
   3   2   3      558.66        0.00      6.34 o 
   4   2   3     2508.24     2441.20     37.32 o 
   5   2   3     1341.92     1435.74     31.29 o 
   6   2   3     1005.88     1009.50     30.19 o 
   7   2   3       16.76       29.15     16.99 o 
   8   2   3      169.56      164.98     25.35 o 
   9   2   3       41.40       26.30     22.82 o 
  10   2   3        0.75       73.24     44.22 o 
  -8   3   3        9.66        0.71     11.00 o 
  -7   3   3        0.58        0.00     11.38 o 
  -6   3   3       17.44        6.69      9.51 o 
  -5   3   3      373.03      368.72     28.57 o 
  -4   3   3      643.14      644.01     12.66 o 
  -3   3   3      135.56      137.95      6.76 o 
  -2   3   3      474.42      487.12      8.08 o 
  -1   3   3      547.09      495.48      9.70 o 
   0   3   3     2133.21     2090.11     21.64 o 
   1   3   3      255.20      240.45      8.18 o 
   2   3   3     2000.65     1769.46     24.29 o 
   3   3   3      186.55      123.42     26.75 o 
   4   3   3     2588.79     2613.74     40.14 o 
   5   3   3       21.38       30.55     19.63 o 
   6   3   3      578.39      615.74     26.09 o 
   7   3   3       25.99       11.90     24.64 o 
   8   3   3       55.75       50.15     32.89 o 
   9   3   3       11.25        7.05     20.60 o 
  10   3   3        4.20        0.00     22.51 o 
  -7   4   3       41.71       46.88     21.98 o 
  -6   4   3       66.45       37.25     30.39 o 
  -5   4   3       16.10       12.71     12.38 o 
  -4   4   3       51.30       32.36     21.70 o 
  -3   4   3      153.43      166.67      6.69 o 
  -2   4   3      329.20      314.48      7.96 o 
  -1   4   3      122.41      111.02      5.29 o 
   0   4   3      697.88      724.99     12.82 o 
   1   4   3      621.84      589.02     12.30 o 
   2   4   3       34.11       40.45      4.50 o 
   3   4   3       18.84       27.20      3.38 o 
   4   4   3       27.20       37.17     17.70 o 
   5   4   3       62.44       98.49     23.80 o 
   6   4   3       11.07       19.42     22.09 o 
   7   4   3       75.05       87.48     32.47 o 
   8   4   3        2.92        3.78     16.99 o 
   9   4   3       12.15       78.47     27.49 o 
  10   4   3        7.64       21.54     27.19 o 
  -7   5   3       42.15       40.17     23.32 o 
  -6   5   3        4.34       10.83      8.56 o 
  -5   5   3      303.00      317.06     11.44 o 
  -4   5   3      169.84      190.88      9.76 o 
  -3   5   3       46.91       47.82      5.29 o 
  -2   5   3       49.46       44.67      8.29 o 
  -1   5   3      563.27      541.56      9.09 o 
   0   5   3     1605.03     1654.08     16.43 o 
   1   5   3      150.86      169.55     12.68 o 
   2   5   3       16.60       18.00      4.79 o 
   3   5   3     1202.55     1230.58     27.57 o 
   4   5   3     1550.84     1613.40     18.32 o 
   5   5   3       10.34       20.01     13.68 o 
   6   5   3        9.29       12.02     22.73 o 
   7   5   3       19.47       50.98     31.23 o 
   8   5   3       12.53       36.28     22.05 o 
   9   5   3       17.41       52.81     27.36 o 
  -6   6   3      143.73      123.23     98.56 o 
  -5   6   3      133.19       42.54     46.99 o 
  -4   6   3       67.01       94.84     19.30 o 
  -3   6   3       25.90       26.90      4.48 o 
  -2   6   3      198.35      184.94      6.42 o 
  -1   6   3       69.23       65.56      4.97 o 
   0   6   3       19.62       25.80      7.44 o 
   1   6   3      264.77      305.70      9.19 o 
   2   6   3      526.50      596.72      9.88 o 
   3   6   3       73.05       78.97      7.84 o 
   4   6   3       40.91       66.88      7.36 o 
   5   6   3      294.75      306.12     13.12 o 
   6   6   3        0.72        7.43     14.61 o 
   7   6   3       30.17       41.30     30.76 o 
   8   6   3       23.66       15.81     21.29 o 
   9   6   3       22.08       22.90     25.58 o 
  -5   7   3        0.15        8.11     20.94 o 
  -4   7   3       81.13       96.90     51.62 o 
  -3   7   3        0.25        0.62      2.94 o 
  -2   7   3       22.37       29.28      3.48 o 
  -1   7   3      437.17      522.05     10.47 o 
   0   7   3      223.68      276.79      9.09 o 
   1   7   3       12.82       16.15      5.66 o 
   2   7   3      705.97      714.83     13.71 o 
   3   7   3      883.92      955.78     25.97 o 
   4   7   3        1.34        0.83      5.37 o 
   5   7   3      168.46      193.88     52.01 o 
   6   7   3       27.31       29.44     14.64 o 
   7   7   3      109.54      151.09     25.63 o 
   8   7   3       41.46      108.61     41.90 o 
   9   7   3        1.28        0.00     27.78 o 
  -4   8   3        3.43        0.00     22.39 o 
  -3   8   3        2.58        6.97     20.26 o 
  -2   8   3       60.99       94.90     24.61 o 
  -1   8   3        6.12        5.31      7.53 o 
   0   8   3       14.73        3.11      4.75 o 
   1   8   3       27.23       11.23      7.02 o 
   2   8   3       99.81       93.34     31.56 o 
   3   8   3        1.18        2.52      5.40 o 
   4   8   3        1.62        0.00      6.37 o 
   5   8   3       50.44        0.00      8.23 o 
   6   8   3        6.57       12.99      7.38 o 
   7   8   3       19.11       41.35     15.15 o 
   8   8   3        6.29       20.01     15.94 o 
  -2   9   3       24.89       15.04     34.29 o 
  -1   9   3       22.58       21.33     20.95 o 
   0   9   3      211.38      225.12     28.10 o 
   1   9   3       35.70       21.89     24.86 o 
   2   9   3       64.49       33.11     29.02 o 
   3   9   3      131.68      180.15     11.28 o 
   4   9   3       96.50       46.78     31.85 o 
   5   9   3       33.25       26.94     10.62 o 
   6   9   3        7.67       15.72      9.97 o 
   7   9   3       56.15       86.07     17.57 o 
   0  10   3        5.34       12.40     21.58 o 
   1  10   3       20.96       54.30     23.32 o 
   2  10   3      160.78      166.70     19.98 o 
   3  10   3      199.95      251.47     24.63 o 
   4  10   3       30.29       32.36     11.89 o 
   5  10   3       46.40       47.96     11.39 o 
   6  10   3       31.81       34.12     10.31 o 
  -4 -10   4       28.64       36.74     23.07 o 
  -3 -10   4        2.31       14.61     19.37 o 
  -2 -10   4        3.18        0.51     14.91 o 
  -1 -10   4       39.11        3.48     29.36 o 
  -7  -9   4       47.83       53.89     36.52 o 
  -6  -9   4       82.17       63.62     48.32 o 
  -5  -9   4       88.82      126.55     17.44 o 
  -4  -9   4        0.16        9.10      8.08 o 
  -3  -9   4        1.72       10.54      6.99 o 
  -2  -9   4        6.19        1.11      2.92 o 
  -1  -9   4        0.16        0.98     14.44 o 
   0  -9   4        8.59        0.47     14.61 o 
   1  -9   4       76.96        0.00     18.06 o 
   2  -9   4       56.07        3.36     20.06 o 
  -8  -8   4        1.20       18.12     10.40 o 
  -7  -8   4       18.29       13.54     13.25 o 
  -6  -8   4       23.50       22.50     11.38 o 
  -5  -8   4       36.61       42.85     15.68 o 
  -4  -8   4        1.45        0.00      6.44 o 
  -3  -8   4        4.43       13.91      6.93 o 
  -2  -8   4      135.56      111.02     10.40 o 
  -1  -8   4      104.70       91.53     14.17 o 
   0  -8   4       39.24        0.00     14.62 o 
   1  -8   4        3.60        0.00     15.17 o 
   2  -8   4       12.10       48.73     22.39 o 
   3  -8   4      114.95      108.06     41.45 o 
  -8  -7   4        0.27        6.40     11.98 o 
  -7  -7   4       16.96       13.97      9.24 o 
  -6  -7   4      232.83      338.93     26.28 o 
  -5  -7   4      217.76      225.97     11.22 o 
  -4  -7   4       14.86       10.30      6.65 o 
  -3  -7   4       96.28      102.89      8.20 o 
  -2  -7   4      234.54      270.06      7.39 o 
  -1  -7   4       24.90       31.08      5.30 o 
   0  -7   4       77.02       87.15     15.22 o 
   1  -7   4      145.89      159.39     21.31 o 
   2  -7   4      325.02      443.59     40.96 o 
   3  -7   4       55.86       59.62     21.33 o 
   4  -7   4        5.18        3.74     17.84 o 
   5  -7   4       65.16       89.33     27.71 o 
  -9  -6   4       15.06       10.27     11.31 o 
  -8  -6   4       18.05       14.18     11.16 o 
  -7  -6   4        1.42        0.00      9.21 o 
  -6  -6   4       22.09       17.08     10.26 o 
  -5  -6   4       16.38       12.87      7.01 o 
  -4  -6   4        8.20       11.51      6.79 o 
  -3  -6   4        9.30        5.29      4.75 o 
  -2  -6   4        1.13        7.94      3.92 o 
  -1  -6   4      504.20      505.71      7.28 o 
   0  -6   4     1148.93     1253.70     24.70 o 
   1  -6   4       66.00       78.68     11.66 o 
   2  -6   4        0.30        0.00     13.59 o 
   3  -6   4       32.93       44.06     18.06 o 
   4  -6   4        0.49        7.43     16.14 o 
   5  -6   4       34.33       51.16     21.63 o 
   6  -6   4       16.03       15.85     20.90 o 
  -9  -5   4       24.12       22.63      9.30 o 
  -8  -5   4       16.71       13.86      8.33 o 
  -7  -5   4        3.77        4.64      7.09 o 
  -6  -5   4      133.12      133.70     12.54 o 
  -5  -5   4        5.63       11.59      6.81 o 
  -4  -5   4        1.73        6.40      5.40 o 
  -3  -5   4       40.85       53.71      5.97 o 
  -2  -5   4      696.68      763.54     12.28 o 
  -1  -5   4      429.90      416.54      7.47 o 
   0  -5   4      178.49      185.00      3.94 o 
   1  -5   4      205.07      212.68     11.68 o 
   2  -5   4      854.06     1005.95     26.09 o 
   3  -5   4      218.38      278.02     20.81 o 
   4  -5   4        9.80        9.42      1.92 o 
   5  -5   4        7.82        7.39      4.05 o 
   6  -5   4       89.08       95.63     32.58 o 
   7  -5   4        3.70        6.41     18.44 o 
  -9  -4   4        1.14        8.94     10.84 o 
  -8  -4   4       14.80       16.26     10.82 o 
  -7  -4   4       55.34       54.00     12.05 o 
  -6  -4   4       18.07       13.45      7.65 o 
  -5  -4   4      222.52      229.99     11.76 o 
  -4  -4   4       67.25       59.76      7.34 o 
  -3  -4   4     1690.63     1852.17     19.32 o 
  -2  -4   4      426.87      407.76     10.13 o 
  -1  -4   4      956.64     1034.61      9.21 o 
   0  -4   4     1958.58     1940.04     12.94 o 
   1  -4   4      298.20      259.47      4.97 o 
   2  -4   4       64.20       82.05      4.49 o 
   3  -4   4       16.28       23.90      3.88 o 
   4  -4   4     1029.09     1171.32     14.04 o 
   5  -4   4       30.92       37.55      5.46 o 
   6  -4   4        5.23        6.74      7.19 o 
   7  -4   4       27.71       34.57      9.49 o 
  -9  -3   4       27.51       42.65     17.47 o 
  -8  -3   4       40.15       57.62     16.58 o 
  -7  -3   4       25.76       22.03     15.05 o 
  -6  -3   4      227.26      283.54     20.11 o 
  -5  -3   4      680.31      703.63     17.49 o 
  -4  -3   4      815.97      850.64     14.29 o 
  -3  -3   4       34.69       49.66      5.09 o 
  -2  -3   4      392.22      387.58      7.06 o 
  -1  -3   4      265.90      185.36      4.33 o 
   0  -3   4      913.35      978.89      7.49 o 
   1  -3   4        1.86        9.29      2.21 o 
   2  -3   4      577.27      497.24      7.03 o 
   3  -3   4      238.37      246.44      5.53 o 
   4  -3   4        7.02        3.92      3.80 o 
   5  -3   4        4.14        0.38      4.59 o 
   6  -3   4       33.39       30.17     12.94 o 
   7  -3   4        5.89        0.83      7.78 o 
   8  -3   4        2.04        1.59      9.53 o 
  -9  -2   4       48.27       72.73     18.43 o 
  -8  -2   4      105.36      142.52     27.57 o 
  -7  -2   4       85.18      128.55     15.45 o 
  -6  -2   4      118.03      121.29     13.26 o 
  -5  -2   4        9.93        0.00      7.19 o 
  -4  -2   4     1877.63     1797.53     22.60 o 
  -3  -2   4     1395.03     1375.72     20.62 o 
  -2  -2   4      245.01      227.83      8.61 o 
  -1  -2   4       79.06       73.62      5.07 o 
   0  -2   4     1686.97     1527.87     11.14 o 
   1  -2   4      673.02      600.94      9.84 o 
   2  -2   4        2.12        1.82      3.02 o 
   3  -2   4        6.06        5.29      3.03 o 
   4  -2   4      904.45      966.03     11.42 o 
   5  -2   4        6.07        6.43      5.29 o 
   6  -2   4        5.76        5.48      6.42 o 
   7  -2   4      103.05      101.64     72.42 o 
   8  -2   4      105.10       82.36     32.40 o 
  -9  -1   4       93.94      115.09     19.67 o 
  -8  -1   4       19.74       48.00     17.91 o 
  -7  -1   4       22.96       16.79     11.65 o 
  -6  -1   4        7.46        0.00      8.94 o 
  -5  -1   4       36.15       58.29      9.85 o 
  -4  -1   4       29.38       14.52      7.03 o 
  -3  -1   4      511.67      442.20     10.66 o 
  -2  -1   4      514.53      498.53      9.93 o 
  -1  -1   4     6077.43     5979.95     41.66 o 
   0  -1   4       39.83       48.95      3.35 o 
   1  -1   4      158.95      151.02      3.95 o 
   2  -1   4      237.65      217.30      5.06 o 
   3  -1   4      469.93      452.74      7.22 o 
   4  -1   4       79.13       69.34      5.68 o 
   5  -1   4       29.52        6.20     10.26 o 
   6  -1   4       39.59       33.88     30.17 o 
   7  -1   4      246.38      307.80     13.27 o 
   8  -1   4        5.85       14.71     13.98 o 
   9  -1   4        6.70       15.87     10.43 o 
  -9   0   4       27.73       60.24     17.25 o 
  -8   0   4       12.00       26.83     18.80 o 
  -7   0   4        2.42        0.00      8.79 o 
  -6   0   4     1005.94     1117.56     40.22 o 
  -5   0   4        6.76        5.31      9.12 o 
  -4   0   4     4596.83     4639.48     41.90 o 
  -3   0   4        9.43       11.60      5.42 o 
  -2   0   4       24.19       20.96      6.95 o 
  -1   0   4      438.09      377.76     10.42 o 
   0   0   4       25.41       20.78      3.76 o 
   1   0   4     5052.91     4891.04     34.93 o 
   2   0   4      330.40      318.92      5.87 o 
   3   0   4     1138.98     1154.49      9.92 o 
   4   0   4       80.02       68.26      4.95 o 
   5   0   4      144.22      142.27     13.00 o 
   6   0   4        0.63        0.00      6.33 o 
   7   0   4       27.23       28.58      7.27 o 
   8   0   4       74.17      110.43     10.14 o 
   9   0   4       22.46       24.89      8.80 o 
  -9   1   4       34.97       68.78     22.01 o 
  -8   1   4        3.73        6.69     11.77 o 
  -7   1   4        7.13        3.65      9.59 o 
  -6   1   4       21.39       13.88      9.44 o 
  -5   1   4      215.31      220.73     11.90 o 
  -4   1   4       90.50       97.21     22.37 o 
  -3   1   4      188.88      200.01      8.27 o 
  -2   1   4        1.68        0.00      4.88 o 
  -1   1   4      847.45      736.05     11.69 o 
   0   1   4       57.51       52.13      8.32 o 
   1   1   4     1755.26     1655.15     16.53 o 
   2   1   4       84.71       87.68      5.29 o 
   3   1   4     1121.54     1114.39     12.31 o 
   4   1   4        9.54        2.17      7.90 o 
   5   1   4      113.69      112.38      6.55 o 
   6   1   4       61.81       56.87     14.07 o 
   7   1   4      178.04      202.02      7.96 o 
   8   1   4       59.93       18.98     46.34 o 
   9   1   4        5.56        0.35      3.11 o 
  -8   2   4       20.30        9.34     12.21 o 
  -7   2   4       59.69       51.62     42.26 o 
  -6   2   4       31.40       27.66     24.09 o 
  -5   2   4      142.45      178.96     26.84 o 
  -4   2   4       11.73       19.20      6.81 o 
  -3   2   4      717.79      745.84     14.18 o 
  -2   2   4     1321.27     1216.69     14.11 o 
  -1   2   4      732.58      780.10     10.88 o 
   0   2   4       43.21       41.87      5.51 o 
   1   2   4      410.61      343.12      7.24 o 
   2   2   4      830.76      727.10     14.70 o 
   3   2   4        8.66       18.61      7.18 o 
   4   2   4     1346.39     1455.53     28.85 o 
   5   2   4      895.51      848.91     24.91 o 
   6   2   4      926.82     1045.19     31.62 o 
   7   2   4       16.49        8.88     15.12 o 
   8   2   4      103.98       85.24     22.19 o 
   9   2   4       59.91       67.87     26.35 o 
  10   2   4        4.52       13.00     24.43 o 
  -8   3   4        2.51        0.00     11.33 o 
  -7   3   4        2.65        0.00      9.58 o 
  -6   3   4        3.50        6.25      9.92 o 
  -5   3   4      261.97      271.98     12.18 o 
  -4   3   4      318.74      310.02     12.43 o 
  -3   3   4      448.99      498.06     12.14 o 
  -2   3   4     1225.62     1308.22     16.32 o 
  -1   3   4     2600.32     2656.23     23.80 o 
   0   3   4     2562.85     2467.68     20.90 o 
   1   3   4       30.93       23.98      4.30 o 
   2   3   4       12.07       10.66      6.25 o 
   3   3   4     3330.53     3149.61     40.90 o 
   4   3   4       71.74       79.68      8.28 o 
   5   3   4      183.33      204.93     26.30 o 
   6   3   4      594.37      609.48     27.80 o 
   7   3   4      276.67      332.29     26.23 o 
   8   3   4      233.96      259.40     28.51 o 
   9   3   4        4.12       13.38     22.05 o 
  10   3   4        6.67        6.50     23.53 o 
  -7   4   4      113.78        0.00      9.27 o 
  -6   4   4       16.34        3.54      9.28 o 
  -5   4   4      142.50      112.97     68.09 o 
  -4   4   4       23.65       32.43      7.09 o 
  -3   4   4      547.93      553.09     11.16 o 
  -2   4   4     1228.62     1251.59     14.79 o 
  -1   4   4      171.42      196.87      7.58 o 
   0   4   4      197.26      191.46      7.28 o 
   1   4   4      552.89      464.52      8.68 o 
   2   4   4       54.67       40.98      7.65 o 
   3   4   4      547.70      607.58     22.75 o 
   4   4   4      211.63      214.21      5.14 o 
   5   4   4      304.16      294.15     29.01 o 
   6   4   4        1.40        0.00     11.85 o 
   7   4   4       33.58       53.54     19.50 o 
   8   4   4       11.87        9.81     18.69 o 
   9   4   4       22.61       31.65     37.90 o 
  10   4   4        2.64        0.00     24.98 o 
  -7   5   4       26.94       34.77     17.88 o 
  -6   5   4        5.29        8.70      8.88 o 
  -5   5   4      152.35      145.17     88.39 o 
  -4   5   4      349.79      403.35     13.23 o 
  -3   5   4        3.48        6.19      6.03 o 
  -2   5   4        0.38        0.00      4.37 o 
  -1   5   4      218.41      191.48      9.79 o 
   0   5   4      710.08      686.21     11.60 o 
   1   5   4       78.27       85.63      8.25 o 
   2   5   4      185.89      195.04     11.28 o 
   3   5   4      678.34      664.27     11.19 o 
   4   5   4      580.93      615.78     10.12 o 
   5   5   4       10.25       11.73      2.99 o 
   6   5   4        2.40        0.00     15.38 o 
   7   5   4       31.17       31.32     19.16 o 
   8   5   4       89.72      138.87     41.61 o 
   9   5   4        0.55        6.16     33.01 o 
  -6   6   4       22.23       10.84     13.86 o 
  -5   6   4       26.61       11.93     14.15 o 
  -4   6   4       39.42        0.00      5.12 o 
  -3   6   4       74.02       57.10      9.83 o 
  -2   6   4      404.15      431.82     10.89 o 
  -1   6   4        7.96        8.63      9.16 o 
   0   6   4        2.56        4.89      4.93 o 
   1   6   4      315.41      325.83     10.02 o 
   2   6   4       81.52       86.78     65.98 o 
   3   6   4      931.65      956.98     13.06 o 
   4   6   4        9.68       16.37      5.37 o 
   5   6   4      270.90      254.69     10.34 o 
   6   6   4       22.32       17.69     11.18 o 
   7   6   4       30.23       43.08     20.69 o 
   8   6   4       14.73       22.22     22.43 o 
   9   6   4        0.78        0.00     38.66 o 
  -5   7   4       91.31       89.30     27.88 o 
  -4   7   4      357.82      373.83     90.78 o 
  -3   7   4      191.01      198.28     15.64 o 
  -2   7   4       50.25       49.35      7.47 o 
  -1   7   4      195.28      221.49      8.13 o 
   0   7   4      368.79      400.04     16.56 o 
   1   7   4       10.27        0.00      4.84 o 
   2   7   4       72.61       39.30     19.19 o 
   3   7   4       41.09       29.49     20.80 o 
   4   7   4      818.31      974.10     16.34 o 
   5   7   4        4.19        0.00      4.52 o 
   6   7   4       10.10        0.00      3.23 o 
   7   7   4       93.39      116.60     17.05 o 
   8   7   4       39.23       45.09     16.83 o 
   9   7   4        5.79       19.64     25.43 o 
  -4   8   4       14.83        6.54     21.20 o 
  -3   8   4       38.41       67.56     25.37 o 
  -2   8   4       25.35       17.75     19.29 o 
  -1   8   4       10.24       26.96      8.71 o 
   0   8   4       34.85       17.83     25.30 o 
   1   8   4      154.77      141.21      9.92 o 
   2   8   4      274.18      335.50     11.02 o 
   3   8   4       19.56        3.52      6.20 o 
   4   8   4       35.50       11.26      8.85 o 
   5   8   4       11.38        0.49      5.61 o 
   6   8   4       13.99        0.07      4.09 o 
   7   8   4       25.35       20.72     16.75 o 
   8   8   4        6.42        0.00     11.70 o 
  -2   9   4        1.88        0.00     23.28 o 
  -1   9   4        2.41       31.73     22.64 o 
   0   9   4       53.36       26.87     29.89 o 
   1   9   4        4.05        8.18      6.09 o 
   2   9   4        7.23        6.60      7.06 o 
   3   9   4       89.04       95.65     31.27 o 
   4   9   4      113.53       57.06     45.40 o 
   5   9   4       45.17       24.16     17.87 o 
   6   9   4        0.67        0.00      9.58 o 
   7   9   4       54.90       78.39     20.96 o 
   0  10   4        0.57        0.00     20.01 o 
   1  10   4        2.86        0.00     29.44 o 
   2  10   4      156.91      195.45     11.85 o 
   3  10   4       88.02        0.47      8.40 o 
   4  10   4       38.34       18.65     12.13 o 
   5  10   4       29.56       57.65     12.46 o 
   6  10   4       56.22       52.75     12.73 o 
  -3 -10   5        0.43        8.24     19.33 o 
  -2 -10   5       25.53        0.00     16.14 o 
  -6  -9   5       86.40       15.94     23.54 o 
  -5  -9   5       92.25      119.19     18.13 o 
  -4  -9   5        4.02        5.44     11.96 o 
  -3  -9   5       41.29       63.65     12.55 o 
  -2  -9   5       47.32       33.03     30.04 o 
  -1  -9   5       45.47        0.76     15.00 o 
   0  -9   5       17.27        0.00     24.34 o 
   1  -9   5       10.90        0.00     17.55 o 
  -7  -8   5       27.27       41.28     20.69 o 
  -6  -8   5       80.33       77.74     27.94 o 
  -5  -8   5      145.24      169.96     22.09 o 
  -4  -8   5       59.66      101.45     35.52 o 
  -3  -8   5       54.07       59.17     15.77 o 
  -2  -8   5        0.21        0.00      4.90 o 
  -1  -8   5       15.25       18.32     20.31 o 
   0  -8   5       12.78       17.40     17.69 o 
   1  -8   5        3.92        1.70     15.34 o 
   2  -8   5       13.50       11.77     30.59 o 
   3  -8   5       61.37      113.80     28.47 o 
  -8  -7   5       11.09       11.25     13.13 o 
  -7  -7   5       20.29       26.82     16.01 o 
  -6  -7   5      131.10      147.40     47.38 o 
  -5  -7   5       24.82       13.77      8.01 o 
  -4  -7   5       86.98       77.77     33.27 o 
  -3  -7   5        0.82        1.70      4.42 o 
  -2  -7   5      130.62      137.80      7.53 o 
  -1  -7   5      117.54      130.32      6.05 o 
   0  -7   5       43.64       64.00     12.65 o 
   1  -7   5        3.19        1.64      9.41 o 
   2  -7   5      111.25      150.58     23.89 o 
   3  -7   5        0.30        1.23     15.29 o 
   4  -7   5        0.42        0.00     16.31 o 
  -9  -6   5       14.17       12.74      9.58 o 
  -8  -6   5       25.57       21.15     13.65 o 
  -7  -6   5       35.95       22.42     12.96 o 
  -6  -6   5       15.92       16.35      9.03 o 
  -5  -6   5        1.02        2.87      6.41 o 
  -4  -6   5      133.90      189.85     20.03 o 
  -3  -6   5      190.79      205.95     21.61 o 
  -2  -6   5        0.94        3.55      5.75 o 
  -1  -6   5       29.88       28.81      3.77 o 
   0  -6   5      862.92      935.29      8.83 o 
   1  -6   5       79.90      140.57     13.16 o 
   2  -6   5       49.09       66.35     12.86 o 
   3  -6   5       78.49       70.47     19.59 o 
   4  -6   5      382.83      417.27     29.05 o 
   5  -6   5       18.41       21.50     20.39 o 
  -9  -5   5       39.96       36.32     15.08 o 
  -8  -5   5       34.02       22.39     13.34 o 
  -7  -5   5       13.29        8.14      9.77 o 
  -6  -5   5       43.19       50.65     10.57 o 
  -5  -5   5      147.78      148.83      9.50 o 
  -4  -5   5       33.03       25.36     10.76 o 
  -3  -5   5      120.93      142.15      7.75 o 
  -2  -5   5      188.75      208.69      6.38 o 
  -1  -5   5      545.32      565.74      7.51 o 
   0  -5   5      396.25      457.90      6.85 o 
   1  -5   5       78.76       78.17      4.25 o 
   2  -5   5     1477.33     1752.13     29.68 o 
   3  -5   5        1.61        0.00     13.68 o 
   4  -5   5      253.97      265.64      6.08 o 
   5  -5   5       42.35       36.78      5.15 o 
   6  -5   5       53.41       28.72     18.75 o 
  -9  -4   5        2.07        0.55      8.38 o 
  -8  -4   5       31.70       35.54     12.76 o 
  -7  -4   5       70.70       76.09     11.74 o 
  -6  -4   5       50.56       65.85     11.74 o 
  -5  -4   5       51.40       65.57      7.91 o 
  -4  -4   5      429.37      435.16     10.68 o 
  -3  -4   5       12.30        5.84      4.69 o 
  -2  -4   5       37.68       30.33      4.85 o 
  -1  -4   5       88.13       74.04      4.64 o 
   0  -4   5     1161.46     1168.08     11.43 o 
   1  -4   5      271.59      314.53      4.75 o 
   2  -4   5        9.83        9.99      2.30 o 
   3  -4   5      303.86      354.93      6.14 o 
   4  -4   5      401.51      464.78      8.41 o 
   5  -4   5       32.03       27.63     12.75 o 
   6  -4   5        7.68        2.74      8.47 o 
   7  -4   5        0.14        0.00      7.35 o 
  -9  -3   5       11.49       44.87     41.00 o 
  -8  -3   5        1.75        7.86     13.47 o 
  -7  -3   5       54.71       61.11     14.71 o 
  -6  -3   5      260.14      301.59     16.87 o 
  -5  -3   5      268.18      229.09     17.53 o 
  -4  -3   5      460.37      474.85     17.25 o 
  -3  -3   5      290.87      321.29      8.19 o 
  -2  -3   5     1489.96     1447.67     14.79 o 
  -1  -3   5     2616.42     2541.84     20.26 o 
   0  -3   5     2184.80     2119.50     13.73 o 
   1  -3   5      177.55      186.80      5.03 o 
   2  -3   5      312.93      315.53      7.86 o 
   3  -3   5      590.72      600.99      7.43 o 
   4  -3   5       81.51       72.37      6.07 o 
   5  -3   5        9.97       12.50      5.66 o 
   6  -3   5      282.02      380.87     14.00 o 
   7  -3   5      289.05      388.39     14.79 o 
   8  -3   5       26.50        9.55      9.03 o 
  -9  -2   5       28.63       36.20     17.83 o 
  -8  -2   5       31.52       33.39     18.68 o 
  -7  -2   5       68.22       65.39     17.28 o 
  -6  -2   5      122.05      143.56     13.88 o 
  -5  -2   5      103.98      105.20     19.41 o 
  -4  -2   5      319.70      317.72     12.24 o 
  -3  -2   5      188.77      241.08     11.28 o 
  -2  -2   5     2675.52     2626.19     24.56 o 
  -1  -2   5     2561.77     2413.72     22.65 o 
   0  -2   5       57.09       50.55      8.19 o 
   1  -2   5      416.80      366.05      5.50 o 
   2  -2   5      242.62      234.63      5.60 o 
   3  -2   5        9.36        8.83      3.72 o 
   4  -2   5      217.20      197.74      8.11 o 
   5  -2   5       68.76       62.76     11.41 o 
   6  -2   5        8.90        1.09      5.10 o 
   7  -2   5        2.45        6.27      7.07 o 
   8  -2   5        0.96        3.59      8.83 o 
  -9  -1   5        9.78        2.89     13.37 o 
  -8  -1   5        4.82       19.88     16.42 o 
  -7  -1   5       23.91       31.23     15.00 o 
  -6  -1   5      835.12      955.31     27.92 o 
  -5  -1   5      257.91      279.33     30.41 o 
  -4  -1   5      797.35      897.29     16.64 o 
  -3  -1   5      761.62      739.63     13.86 o 
  -2  -1   5     1672.31     1526.26     18.24 o 
  -1  -1   5     8462.72     8396.71     58.64 o 
   0  -1   5       29.62       27.55      3.58 o 
   1  -1   5      301.83      277.75      5.25 o 
   2  -1   5        2.43        8.23      3.46 o 
   3  -1   5     2760.63     2701.18     19.50 o 
   4  -1   5      109.53      102.87      6.13 o 
   5  -1   5        1.44        0.00      4.71 o 
   6  -1   5       73.97      116.11      9.31 o 
   7  -1   5      220.54      259.93     12.42 o 
   8  -1   5        0.17        0.00      6.56 o 
   9  -1   5       31.54       25.27     12.97 o 
  -9   0   5       24.82       37.31     20.97 o 
  -8   0   5       36.79       31.73     14.55 o 
  -7   0   5      252.56      293.88     17.48 o 
  -6   0   5      408.88      452.85     17.70 o 
  -5   0   5        2.13        5.69      7.79 o 
  -4   0   5      508.81      488.94     13.42 o 
  -3   0   5       19.55       11.00      6.04 o 
  -2   0   5       46.12       27.90      6.67 o 
  -1   0   5       12.62       15.00      4.97 o 
   0   0   5       88.90       95.20      5.53 o 
   1   0   5     2532.93     2315.52     21.36 o 
   2   0   5      736.72      725.52     13.24 o 
   3   0   5       62.99       52.01      7.40 o 
   4   0   5       42.29       28.44      3.26 o 
   5   0   5      169.00      154.46     20.88 o 
   6   0   5        5.25        3.04      4.48 o 
   7   0   5       45.72       55.10     13.22 o 
   8   0   5       25.38       32.39      7.89 o 
   9   0   5       41.76       46.28     11.53 o 
  -9   1   5       62.64       84.39     19.07 o 
  -8   1   5        0.84        0.00     11.90 o 
  -7   1   5      145.03      176.84     28.41 o 
  -6   1   5       29.38       17.70     10.31 o 
  -5   1   5      433.31      467.39     17.77 o 
  -4   1   5       12.58       16.84     11.66 o 
  -3   1   5      272.76      262.33     13.66 o 
  -2   1   5      233.25      204.60      9.45 o 
  -1   1   5     2181.16     1946.13     19.35 o 
   0   1   5      186.51      174.94      6.65 o 
   1   1   5       34.30       41.38      4.99 o 
   2   1   5      273.17      248.67      7.26 o 
   3   1   5     1808.42     1711.11     15.46 o 
   4   1   5      307.72      348.94      7.92 o 
   5   1   5      289.89      312.30     12.25 o 
   6   1   5       89.36       35.63     58.92 o 
   7   1   5       69.72       75.17      5.65 o 
   8   1   5       16.85        6.57     14.87 o 
   9   1   5       17.40       33.69     23.37 o 
  -8   2   5        0.12        7.05     14.30 o 
  -7   2   5       37.94       29.80     27.70 o 
  -6   2   5       63.53       43.60     35.23 o 
  -5   2   5        1.20        1.14      7.82 o 
  -4   2   5       70.04       75.15      8.94 o 
  -3   2   5      706.26      722.03     15.06 o 
  -2   2   5      356.50      289.54      8.92 o 
  -1   2   5       71.51       66.65      5.70 o 
   0   2   5     2070.12     1906.28     18.50 o 
   1   2   5     1365.78     1157.45     17.36 o 
   2   2   5        1.36        7.91      5.20 o 
   3   2   5        1.50        6.33      6.97 o 
   4   2   5      188.39      165.47      4.96 o 
   5   2   5      547.38      618.57     15.58 o 
   6   2   5       70.67       80.25     17.56 o 
   7   2   5        0.37        6.46     15.34 o 
   8   2   5      113.03       97.65     36.43 o 
   9   2   5        5.28        0.00     34.75 o 
  -8   3   5       16.60        0.00     10.94 o 
  -7   3   5        1.50        2.29     11.11 o 
  -6   3   5       40.02       23.96     22.54 o 
  -5   3   5      208.01      218.11    123.89 o 
  -4   3   5       94.32       78.20     52.34 o 
  -3   3   5      142.64      180.70     38.37 o 
  -2   3   5        0.83        0.00      3.75 o 
  -1   3   5      821.86      800.46     11.76 o 
   0   3   5      763.46      689.43     12.08 o 
   1   3   5     1445.42     1560.94     24.37 o 
   2   3   5      809.51      851.12     13.17 o 
   3   3   5     1445.12     1470.97     26.17 o 
   4   3   5       85.93       65.58      5.63 o 
   5   3   5       74.04       67.79     11.72 o 
   6   3   5       43.32       70.03     11.60 o 
   7   3   5      134.04      181.45     23.90 o 
   8   3   5      464.66      532.58     33.80 o 
   9   3   5        0.29        9.26     20.77 o 
  -7   4   5        2.39        5.92     10.24 o 
  -6   4   5       11.85        4.93     10.19 o 
  -5   4   5       20.62       15.02     15.27 o 
  -4   4   5       11.11        9.36      9.18 o 
  -3   4   5       79.14       83.32      7.98 o 
  -2   4   5      736.05      691.26     13.97 o 
  -1   4   5      891.18      873.73     13.69 o 
   0   4   5     1642.18     1732.11     23.85 o 
   1   4   5      779.82      833.27     17.35 o 
   2   4   5     1432.10     1351.29     29.69 o 
   3   4   5      339.57      310.20     20.00 o 
   4   4   5       59.84       67.07      5.03 o 
   5   4   5      325.91      374.81     14.52 o 
   6   4   5      351.47      351.24     16.74 o 
   7   4   5      110.31      125.12     23.77 o 
   8   4   5      297.05      322.33     30.61 o 
   9   4   5       84.53       86.66     27.46 o 
  -7   5   5        0.55        7.64     10.53 o 
  -6   5   5        5.26        3.16      8.15 o 
  -5   5   5      133.54       89.52     60.65 o 
  -4   5   5      171.96      191.99     10.48 o 
  -3   5   5       28.81       28.42      6.76 o 
  -2   5   5        7.67        8.33      6.22 o 
  -1   5   5      182.66      160.36      7.50 o 
   0   5   5     1521.75     1552.06     17.85 o 
   1   5   5       40.19       54.20      7.52 o 
   2   5   5      133.99      180.67     12.04 o 
   3   5   5      248.32      211.19     13.63 o 
   4   5   5      591.88      622.48     20.69 o 
   5   5   5        0.38        0.34      2.13 o 
   6   5   5       27.22       36.26     12.14 o 
   7   5   5       30.68       40.47     13.98 o 
   8   5   5        8.45       10.23     13.49 o 
   9   5   5       88.85       97.26     19.98 o 
  -6   6   5       43.20       13.31     17.18 o 
  -5   6   5      163.49      164.31     96.28 o 
  -4   6   5       54.83        0.08      5.73 o 
  -3   6   5       56.11       47.93      7.32 o 
  -2   6   5      514.43      581.94     12.06 o 
  -1   6   5      221.83      235.77     11.32 o 
   0   6   5       21.27       20.00      6.66 o 
   1   6   5        4.29        0.81      9.90 o 
   2   6   5      891.53      793.72     20.77 o 
   3   6   5       57.32       66.78     42.48 o 
   4   6   5      163.89      146.54      8.91 o 
   5   6   5       22.69       19.44      4.52 o 
   6   6   5      141.40      150.34     15.39 o 
   7   6   5       96.69      138.89     17.37 o 
   8   6   5        7.12        2.48     12.30 o 
   9   6   5       15.45        4.63     14.80 o 
  -5   7   5       11.63        0.68      7.46 o 
  -4   7   5       46.80       34.80     22.44 o 
  -3   7   5        9.54        4.33      6.47 o 
  -2   7   5       92.41       99.17      8.88 o 
  -1   7   5       36.83       35.15      6.43 o 
   0   7   5     1076.23     1231.02     27.34 o 
   1   7   5      122.90      122.00     14.35 o 
   2   7   5      248.33      262.86     11.35 o 
   3   7   5        0.78        2.50      6.04 o 
   4   7   5      359.94      426.21     11.22 o 
   5   7   5       29.43       16.76     10.72 o 
   6   7   5       14.07        6.46      5.62 o 
   7   7   5      122.58      137.40     20.72 o 
   8   7   5        9.15       18.54     19.09 o 
   9   7   5        7.15        7.48     16.09 o 
  -4   8   5        2.05        8.20     22.77 o 
  -3   8   5        8.41        0.00      5.08 o 
  -2   8   5      168.27      169.85     27.27 o 
  -1   8   5      328.67      373.32     43.07 o 
   0   8   5        0.85        5.35      9.68 o 
   1   8   5       25.28       33.74     12.05 o 
   2   8   5      179.97      238.56     10.26 o 
   3   8   5       32.56       10.94     10.57 o 
   4   8   5        6.65        6.02      7.40 o 
   5   8   5        8.81        0.00      4.81 o 
   6   8   5       64.93        0.00      6.16 o 
   7   8   5       69.84       62.22     51.59 o 
   8   8   5        0.27        0.00     23.62 o 
  -2   9   5        3.04        0.00     16.57 o 
  -1   9   5        1.26        6.24     28.42 o 
   0   9   5        2.03        2.20      4.40 o 
   1   9   5       48.59       75.71     28.34 o 
   2   9   5        5.95        2.79      6.13 o 
   3   9   5        2.41        0.03      5.46 o 
   4   9   5        3.01        0.67      6.82 o 
   5   9   5        3.79        0.00      6.63 o 
   6   9   5       23.71       17.86      7.85 o 
   7   9   5        0.90        9.31     14.07 o 
   0  10   5        3.39        0.00     30.12 o 
   1  10   5       19.57       17.12     20.86 o 
   2  10   5       16.19        7.96     12.89 o 
   3  10   5       55.89       42.99     35.55 o 
   4  10   5        7.02        6.78      9.59 o 
   5  10   5       23.44        9.43     10.41 o 
  -6  -9   6       76.98      105.67     18.33 o 
  -5  -9   6       59.72       58.59     26.78 o 
  -4  -9   6        9.79        8.39     11.20 o 
  -3  -9   6       46.53       55.90     12.78 o 
  -2  -9   6       69.14       59.11     56.44 o 
  -1  -9   6       16.58        0.00     11.98 o 
   0  -9   6        4.71        0.00     15.21 o 
   1  -9   6       59.92        0.34     17.17 o 
  -7  -8   6       27.50       36.56     13.87 o 
  -6  -8   6       73.30       53.15     26.33 o 
  -5  -8   6       15.89       15.16      9.22 o 
  -4  -8   6      304.42      435.48     14.07 o 
  -3  -8   6      102.41        0.00      9.97 o 
  -2  -8   6       36.57       12.25      8.89 o 
  -1  -8   6       64.58       48.26     41.93 o 
   0  -8   6       43.33       38.50     33.89 o 
   1  -8   6        0.23        0.47     22.68 o 
   2  -8   6        0.24        9.52     19.88 o 
   3  -8   6        6.53       29.52     24.72 o 
  -8  -7   6       20.96       14.20     12.05 o 
  -7  -7   6       11.73       11.14     10.72 o 
  -6  -7   6       10.96       11.45      9.15 o 
  -5  -7   6       25.06       22.70     12.57 o 
  -4  -7   6        1.57        0.70      5.75 o 
  -3  -7   6       65.62       59.68     18.61 o 
  -2  -7   6       65.70       91.33      7.24 o 
  -1  -7   6       19.71       28.61      7.70 o 
   0  -7   6       85.07       68.82     13.49 o 
   1  -7   6       61.70       28.76     22.10 o 
   2  -7   6       56.86      105.01     22.44 o 
   3  -7   6        5.62       12.66     19.07 o 
   4  -7   6       14.05       19.16     21.62 o 
  -8  -6   6        1.18        0.00      9.69 o 
  -7  -6   6       40.96       32.92     11.05 o 
  -6  -6   6       51.36       35.02     12.58 o 
  -5  -6   6       76.07       71.46     24.73 o 
  -4  -6   6       92.16      132.16     31.10 o 
  -3  -6   6       44.91       39.52     27.90 o 
  -2  -6   6       19.45       13.33      4.79 o 
  -1  -6   6       23.93       15.00      3.99 o 
   0  -6   6      266.74      306.79      6.91 o 
   1  -6   6       75.65       57.74     14.08 o 
   2  -6   6      176.34      227.83     16.08 o 
   3  -6   6        2.77        6.80     15.17 o 
   4  -6   6      329.96      427.02     43.81 o 
   5  -6   6        1.32        0.00     21.20 o 
  -9  -5   6       24.77       37.61     18.84 o 
  -8  -5   6       20.64       23.96     10.85 o 
  -7  -5   6       71.65       44.73     16.54 o 
  -6  -5   6      195.39      191.05     13.81 o 
  -5  -5   6      264.42      293.71     11.45 o 
  -4  -5   6       54.19       18.39     17.57 o 
  -3  -5   6        2.88        0.00      4.83 o 
  -2  -5   6      215.48      220.72      7.86 o 
  -1  -5   6      269.85      279.96      6.59 o 
   0  -5   6        7.33       18.26      3.37 o 
   1  -5   6        7.82        4.99      3.11 o 
   2  -5   6      464.94      504.88      7.02 o 
   3  -5   6      771.28      950.75     17.73 o 
   4  -5   6        7.11        8.82      3.44 o 
   5  -5   6       16.31       14.96      4.07 o 
   6  -5   6       50.73       58.30     33.19 o 
  -9  -4   6        0.20        0.00     10.55 o 
  -8  -4   6       27.40       39.20     19.39 o 
  -7  -4   6       30.10       42.85     10.18 o 
  -6  -4   6      245.32      268.21     13.27 o 
  -5  -4   6       14.48       29.40      7.67 o 
  -4  -4   6        8.12       12.27      7.23 o 
  -3  -4   6        5.05        4.33      5.05 o 
  -2  -4   6        2.07        3.08      4.64 o 
  -1  -4   6       18.81       23.44      5.49 o 
   0  -4   6      112.67      122.62      4.60 o 
   1  -4   6     1052.59     1100.11     10.11 o 
   2  -4   6        2.45        1.58      3.30 o 
   3  -4   6      286.11      338.66      6.90 o 
   4  -4   6      295.94      378.88      9.53 o 
   5  -4   6       77.07       96.66      8.33 o 
   6  -4   6        8.67       11.81      7.98 o 
   7  -4   6        7.26        3.02     10.14 o 
  -9  -3   6        2.55        9.56     15.63 o 
  -8  -3   6        0.25       12.53     16.86 o 
  -7  -3   6        2.52        0.00     12.35 o 
  -6  -3   6       20.36       17.85     17.85 o 
  -5  -3   6      390.07      367.76     18.37 o 
  -4  -3   6      296.26      296.67     18.94 o 
  -3  -3   6        1.93        5.18      5.45 o 
  -2  -3   6     1591.21     1520.07     16.30 o 
  -1  -3   6      737.61      693.93     10.33 o 
   0  -3   6        8.67       10.94      3.22 o 
   1  -3   6       13.35       18.26      3.29 o 
   2  -3   6      854.37      892.38     11.53 o 
   3  -3   6     1538.10     1637.93     21.42 o 
   4  -3   6      191.87      201.27      7.39 o 
   5  -3   6       36.08       40.94      6.53 o 
   6  -3   6      150.96      212.10     11.26 o 
   7  -3   6       30.06       34.06     15.39 o 
   8  -3   6        0.15        0.79      7.18 o 
  -9  -2   6        7.52       27.92     17.54 o 
  -8  -2   6        0.26        9.10     13.49 o 
  -7  -2   6      100.06      121.61     16.71 o 
  -6  -2   6       21.01       38.86     12.24 o 
  -5  -2   6        0.54        3.25      8.06 o 
  -4  -2   6      141.28      163.70     13.52 o 
  -3  -2   6      606.34      615.44     13.60 o 
  -2  -2   6     1221.39     1105.13     34.29 o 
  -1  -2   6      181.11      183.41      6.11 o 
   0  -2   6      357.88      269.19      6.11 o 
   1  -2   6     1644.52     1596.70     11.94 o 
   2  -2   6        8.89        8.36      3.05 o 
   3  -2   6      416.51      436.14      8.26 o 
   4  -2   6       12.83       13.98      4.63 o 
   5  -2   6        1.94        1.85      5.11 o 
   6  -2   6        8.21        9.87      6.42 o 
   7  -2   6        3.38        4.27      7.48 o 
   8  -2   6       20.28       19.79     10.76 o 
  -9  -1   6       68.97      113.82     24.18 o 
  -8  -1   6      128.99      155.87     31.19 o 
  -7  -1   6      183.48      184.88     17.06 o 
  -6  -1   6      311.44      315.06     19.93 o 
  -5  -1   6      619.35      644.54     18.17 o 
  -4  -1   6      214.93      230.95     12.12 o 
  -3  -1   6        5.61        2.94      5.66 o 
  -2  -1   6     1565.64     1517.83     18.54 o 
  -1  -1   6     2648.96     2489.23     23.48 o 
   0  -1   6     1490.16     1413.45     15.26 o 
   1  -1   6      250.44      254.10      5.79 o 
   2  -1   6      288.45      297.25      6.53 o 
   3  -1   6      431.02      412.28      9.95 o 
   4  -1   6      181.55      185.60      6.46 o 
   5  -1   6       62.26       73.93      6.67 o 
   6  -1   6       27.62       26.40      7.37 o 
   7  -1   6      141.09      148.25     14.98 o 
   8  -1   6        5.15        5.72      7.53 o 
   9  -1   6        0.22        3.23      9.56 o 
  -9   0   6       17.60       22.51     19.95 o 
  -8   0   6       67.69       69.24     23.29 o 
  -7   0   6      102.71      110.96     18.80 o 
  -6   0   6        9.27        1.51      8.94 o 
  -5   0   6      202.07      230.27     13.52 o 
  -4   0   6       97.44      107.12     12.21 o 
  -3   0   6      233.84      205.94     17.85 o 
  -2   0   6      765.66      708.00     20.78 o 
  -1   0   6      644.82      661.78     11.42 o 
   0   0   6      102.37      106.62      6.41 o 
   1   0   6       12.69        1.05      3.54 o 
   2   0   6     1663.30     1686.69     17.31 o 
   3   0   6      236.59      213.81      6.87 o 
   4   0   6       42.44       35.33      6.01 o 
   5   0   6      354.27      366.84      7.52 o 
   6   0   6       14.93       14.17      6.82 o 
   7   0   6       16.38       24.81      8.26 o 
   8   0   6       22.73       28.03     10.45 o 
   9   0   6       40.73       70.30     20.86 o 
  -8   1   6       32.99       27.72     26.34 o 
  -7   1   6       63.52       65.51     17.48 o 
  -6   1   6      260.03      324.75     16.68 o 
  -5   1   6      377.82      405.36     15.41 o 
  -4   1   6      338.08      350.04     13.03 o 
  -3   1   6      153.56      164.93      9.46 o 
  -2   1   6        2.02        6.68      6.46 o 
  -1   1   6      828.14      725.65     12.07 o 
   0   1   6      604.36      492.34      9.99 o 
   1   1   6       98.41       94.10      7.17 o 
   2   1   6      360.17      401.58     10.47 o 
   3   1   6     2529.10     2601.93     23.83 o 
   4   1   6      450.94      463.23      9.98 o 
   5   1   6        0.39        0.00      2.83 o 
   6   1   6        0.90        0.96      8.11 o 
   7   1   6       98.75       98.78     13.81 o 
   8   1   6       39.29       29.17     13.53 o 
   9   1   6        8.88        0.00     14.15 o 
  -8   2   6       19.28       22.23     18.01 o 
  -7   2   6       27.20       27.11     21.54 o 
  -6   2   6      341.56      402.19     17.44 o 
  -5   2   6       81.84       72.74     11.17 o 
  -4   2   6       13.97        9.79      7.60 o 
  -3   2   6      177.22      172.08      9.79 o 
  -2   2   6      721.23      638.01     16.93 o 
  -1   2   6      258.30      224.80      8.25 o 
   0   2   6      481.61      491.52     14.67 o 
   1   2   6      774.27      712.33     15.51 o 
   2   2   6        1.14       12.21      5.27 o 
   3   2   6       64.74       79.67     10.37 o 
   4   2   6      135.62      140.80      4.58 o 
   5   2   6      499.50      544.10     15.81 o 
   6   2   6      155.62      219.26     16.78 o 
   7   2   6        3.39        5.20     10.24 o 
   8   2   6      185.87      238.76     33.69 o 
   9   2   6        9.89        0.00     15.27 o 
  -8   3   6       63.26       60.76     45.13 o 
  -7   3   6       16.08       19.54     15.85 o 
  -6   3   6        0.27        1.02      9.47 o 
  -5   3   6        0.37        0.68      6.94 o 
  -4   3   6        0.71        2.81      6.78 o 
  -3   3   6        1.51        3.28      6.07 o 
  -2   3   6      105.69      118.60     12.25 o 
  -1   3   6      418.77      386.40     21.03 o 
   0   3   6     1684.33     1654.23     20.26 o 
   1   3   6       46.00       48.84      5.98 o 
   2   3   6      507.50      509.05     11.54 o 
   3   3   6      649.13      595.80     17.42 o 
   4   3   6       23.44       18.99     10.71 o 
   5   3   6        2.89        0.00      7.53 o 
   6   3   6       10.86       15.41     12.40 o 
   7   3   6      219.32      283.06     20.65 o 
   8   3   6      109.51      156.54     21.24 o 
   9   3   6       39.62       51.90     20.19 o 
  -7   4   6        0.85        0.00      9.35 o 
  -6   4   6       67.91       47.90     38.82 o 
  -5   4   6        4.80        8.32      8.73 o 
  -4   4   6      114.73       95.32     59.57 o 
  -3   4   6      150.77      183.01     15.40 o 
  -2   4   6     1290.86     1223.73     19.56 o 
  -1   4   6      269.79      275.73      9.30 o 
   0   4   6      533.65      555.94     13.16 o 
   1   4   6       75.63       73.90      7.93 o 
   2   4   6     1395.97     1311.78     51.89 o 
   3   4   6      505.01      616.80     19.31 o 
   4   4   6      534.80      521.53     20.24 o 
   5   4   6      249.54      250.02     14.07 o 
   6   4   6      221.43      254.45     15.75 o 
   7   4   6       27.62       24.95     12.98 o 
   8   4   6       31.20       24.37     17.05 o 
   9   4   6       13.41       42.65     20.71 o 
  -6   5   6        0.53        0.55     11.97 o 
  -5   5   6       24.57       10.69      9.88 o 
  -4   5   6       52.92       33.95     27.13 o 
  -3   5   6       38.12       13.03     16.95 o 
  -2   5   6        0.83        7.61      6.10 o 
  -1   5   6      174.21      170.28      8.81 o 
   0   5   6      484.68      482.48     11.34 o 
   1   5   6      243.79      239.52      9.46 o 
   2   5   6       76.50       65.85     11.05 o 
   3   5   6      296.30      277.81     16.10 o 
   4   5   6      339.95      313.80     18.03 o 
   5   5   6       14.07       15.55      3.77 o 
   6   5   6       22.37       17.53     11.45 o 
   7   5   6       52.09       57.34     15.12 o 
   8   5   6       69.12       79.81     21.23 o 
   9   5   6       39.24       32.13     18.05 o 
  -6   6   6       20.42        0.41      8.67 o 
  -5   6   6       73.23        0.46      8.30 o 
  -4   6   6        2.89        0.00      7.32 o 
  -3   6   6       61.37       34.42     27.69 o 
  -2   6   6      590.47      616.61     25.16 o 
  -1   6   6      232.73      225.28     14.22 o 
   0   6   6      137.62      149.88      8.95 o 
   1   6   6      133.91      156.34     12.29 o 
   2   6   6      723.66      724.12     29.03 o 
   3   6   6       81.30       99.69     14.16 o 
   4   6   6       61.88       53.84      7.00 o 
   5   6   6       10.12        4.34      5.66 o 
   6   6   6      133.17      152.92     23.48 o 
   7   6   6      211.54      256.37     22.10 o 
   8   6   6        0.14        0.00     16.38 o 
   9   6   6       17.51       22.51     25.30 o 
  -5   7   6        4.99        0.00      7.00 o 
  -4   7   6       26.85        0.00      7.42 o 
  -3   7   6      114.92       78.86     49.63 o 
  -2   7   6       89.73      106.26     10.52 o 
  -1   7   6      265.26      300.61     25.99 o 
   0   7   6       45.29       62.22      9.63 o 
   1   7   6      159.81      195.06     14.97 o 
   2   7   6       52.25       65.40     10.11 o 
   3   7   6       19.04        8.88      7.92 o 
   4   7   6      422.02      517.55     12.50 o 
   5   7   6       11.37       12.44      7.64 o 
   6   7   6       31.34       15.70     14.85 o 
   7   7   6       38.10       31.65     18.61 o 
   8   7   6       51.11       90.99     19.62 o 
  -3   8   6       18.60        5.47      6.32 o 
  -2   8   6       34.81       24.76      7.83 o 
  -1   8   6      561.50      594.21     41.08 o 
   0   8   6        0.68        0.00      7.56 o 
   1   8   6      105.86      107.88     16.28 o 
   2   8   6      344.25      414.30     15.28 o 
   3   8   6      208.49      227.16     11.22 o 
   4   8   6        2.29        0.14      5.23 o 
   5   8   6        1.60        0.00      6.73 o 
   6   8   6       50.29       15.28     14.18 o 
   7   8   6       46.39       66.02     17.37 o 
   8   8   6        4.04        6.01     15.06 o 
  -2   9   6       18.09       13.76     23.11 o 
  -1   9   6        0.46        0.70      5.50 o 
   0   9   6       10.90       11.19      9.47 o 
   1   9   6       18.44       19.02      9.96 o 
   2   9   6        6.25        0.85      6.06 o 
   3   9   6        4.39        2.02      6.86 o 
   4   9   6       44.69        1.07      8.43 o 
   5   9   6        0.55        0.04      6.83 o 
   6   9   6        0.13        0.32      6.00 o 
   7   9   6        5.98       19.91     15.65 o 
   1  10   6        3.06        1.43      5.62 o 
   2  10   6        3.77        0.91      8.92 o 
   3  10   6       41.05       18.91     25.44 o 
   4  10   6        0.24        0.00     10.68 o 
   5  10   6       10.65        1.79      8.18 o 
  -5  -9   7       14.63       13.18     13.56 o 
  -4  -9   7        4.95        0.00      6.46 o 
  -3  -9   7        4.09        0.00      4.57 o 
  -2  -9   7      128.10       87.08     67.28 o 
  -1  -9   7       50.00       32.49     27.32 o 
   0  -9   7        1.69       12.58     15.36 o 
  -7  -8   7       14.47       24.47     14.78 o 
  -6  -8   7       22.69        7.27      9.88 o 
  -5  -8   7       11.34        9.52      9.95 o 
  -4  -8   7       90.74       97.57     36.18 o 
  -3  -8   7      187.78      237.00     18.97 o 
  -2  -8   7       38.48       24.73     14.24 o 
  -1  -8   7       46.45        9.20     16.55 o 
   0  -8   7       24.80       21.31     20.54 o 
   1  -8   7       48.27       48.00     43.68 o 
   2  -8   7        4.28        3.82     19.16 o 
  -7  -7   7       87.76       58.25     30.55 o 
  -6  -7   7       94.91      120.42     43.25 o 
  -5  -7   7       81.51       88.05     31.03 o 
  -4  -7   7       10.10       16.13     10.00 o 
  -3  -7   7       10.41       10.54      7.93 o 
  -2  -7   7      271.15      358.85     10.53 o 
  -1  -7   7      360.76      468.39      9.85 o 
   0  -7   7       17.73        3.03      6.09 o 
   1  -7   7       38.47       49.75     14.69 o 
   2  -7   7       78.44      120.16     17.19 o 
   3  -7   7        0.57        0.00     29.52 o 
   4  -7   7        0.78        0.00     17.03 o 
  -8  -6   7        2.91        0.00     11.71 o 
  -7  -6   7       19.80       10.55     10.01 o 
  -6  -6   7        0.80        0.09      6.51 o 
  -5  -6   7        7.88        3.81      8.15 o 
  -4  -6   7       31.00       20.93     17.43 o 
  -3  -6   7      167.28      228.93     14.48 o 
  -2  -6   7       12.43        9.01      5.67 o 
  -1  -6   7       24.55       13.06      5.13 o 
   0  -6   7       74.12       73.89      6.03 o 
   1  -6   7       31.39       46.05     13.66 o 
   2  -6   7      131.74      125.67     15.15 o 
   3  -6   7        5.12        0.72     10.89 o 
   4  -6   7       10.28       30.25     20.26 o 
   5  -6   7       23.44       35.90     22.39 o 
  -8  -5   7       27.40       20.51     12.13 o 
  -7  -5   7        1.26        1.05      8.12 o 
  -6  -5   7       81.72       98.24     11.31 o 
  -5  -5   7       67.60       89.06     16.62 o 
  -4  -5   7       31.49       12.25     11.25 o 
  -3  -5   7        0.38        0.00      4.96 o 
  -2  -5   7        5.21        3.16      5.49 o 
  -1  -5   7      553.86      653.60     10.53 o 
   0  -5   7      158.53      194.33     10.79 o 
   1  -5   7      120.08      145.95      4.85 o 
   2  -5   7        6.84        4.84      3.52 o 
   3  -5   7      727.06      860.73     26.46 o 
   4  -5   7       14.46       22.61      4.63 o 
   5  -5   7        9.66        6.05      4.51 o 
   6  -5   7       42.03       66.50     22.90 o 
  -9  -4   7        0.13        2.65     10.75 o 
  -8  -4   7        0.32        2.78      8.91 o 
  -7  -4   7       45.15       47.65     11.08 o 
  -6  -4   7      112.67      105.02     25.09 o 
  -5  -4   7      411.17      412.39     14.89 o 
  -4  -4   7      374.50      407.67     12.77 o 
  -3  -4   7      391.89      443.28     12.11 o 
  -2  -4   7      319.65      350.22      9.67 o 
  -1  -4   7       37.74       37.22     12.17 o 
   0  -4   7      402.93      442.61      7.99 o 
   1  -4   7       39.64       52.15      4.87 o 
   2  -4   7      223.89      235.96      9.89 o 
   3  -4   7      199.51      198.11      6.38 o 
   4  -4   7      456.58      509.29     10.48 o 
   5  -4   7      321.01      391.70     12.10 o 
   6  -4   7       79.73       67.52     26.00 o 
   7  -4   7        5.73        8.08      8.80 o 
  -9  -3   7       26.58       31.04     28.91 o 
  -8  -3   7        6.66       10.00     14.52 o 
  -7  -3   7        4.72        1.49     10.92 o 
  -6  -3   7       12.29        6.81     12.92 o 
  -5  -3   7      606.22      705.43     19.86 o 
  -4  -3   7       33.41       40.15     11.76 o 
  -3  -3   7       89.58       93.68     14.59 o 
  -2  -3   7        7.93        1.78      4.33 o 
  -1  -3   7       89.96       67.15     21.76 o 
   0  -3   7      120.73      135.04     19.68 o 
   1  -3   7       70.86       59.39      5.64 o 
   2  -3   7      248.36      267.75      6.85 o 
   3  -3   7      912.22     1025.94     17.45 o 
   4  -3   7        0.43        0.16      4.03 o 
   5  -3   7      241.51      243.45     10.73 o 
   6  -3   7       65.74       74.41     15.23 o 
   7  -3   7       40.59       58.72     22.15 o 
  -9  -2   7        1.28        0.00     15.79 o 
  -8  -2   7        0.12        0.00     17.41 o 
  -7  -2   7       38.18       38.56     17.71 o 
  -6  -2   7       82.55       97.40     14.77 o 
  -5  -2   7       14.53        3.82      8.93 o 
  -4  -2   7       61.42       68.47     10.59 o 
  -3  -2   7       34.59       38.88     10.05 o 
  -2  -2   7     2373.11     2201.31     24.59 o 
  -1  -2   7       34.21       26.85      5.72 o 
   0  -2   7      204.37      171.13      9.19 o 
   1  -2   7      684.37      655.22     10.57 o 
   2  -2   7      722.90      763.46      9.49 o 
   3  -2   7       69.01      103.47      6.89 o 
   4  -2   7      252.85      268.60      8.52 o 
   5  -2   7      364.26      387.39     10.51 o 
   6  -2   7      354.48      392.96     13.48 o 
   7  -2   7       51.39       37.61      9.03 o 
   8  -2   7       62.95       58.22     12.64 o 
  -9  -1   7        7.64       25.50     17.68 o 
  -8  -1   7        2.94        6.44     13.23 o 
  -7  -1   7       78.91       71.57     15.71 o 
  -6  -1   7       21.25       12.68     11.22 o 
  -5  -1   7      395.67      431.91     16.79 o 
  -4  -1   7      170.33      235.79     13.28 o 
  -3  -1   7      152.75      118.01      9.97 o 
  -2  -1   7     1333.28     1386.40     18.79 o 
  -1  -1   7      284.40      233.15     10.40 o 
   0  -1   7     2666.45     2716.44     25.44 o 
   1  -1   7        8.87        8.84      3.89 o 
   2  -1   7     2314.57     2286.04     21.38 o 
   3  -1   7      625.70      550.60     11.09 o 
   4  -1   7       44.16       41.38      6.30 o 
   5  -1   7       31.32       30.67      7.21 o 
   6  -1   7       61.18       86.50     13.19 o 
   7  -1   7        5.28       11.03      7.32 o 
   8  -1   7        0.58        6.01      9.29 o 
  -9   0   7        0.19        0.00     15.41 o 
  -8   0   7        3.81       21.49     33.62 o 
  -7   0   7      145.12      141.96     17.20 o 
  -6   0   7      782.15      847.63     34.88 o 
  -5   0   7      223.60      235.50     14.74 o 
  -4   0   7      174.11      237.52     12.97 o 
  -3   0   7      908.83      915.53     17.10 o 
  -2   0   7      864.48      861.26     15.30 o 
  -1   0   7        0.68        1.28      5.96 o 
   0   0   7       80.08       84.49      6.75 o 
   1   0   7     4141.53     4097.44     34.58 o 
   2   0   7     2545.11     2652.90     20.43 o 
   3   0   7      145.24      166.54      7.38 o 
   4   0   7       50.56       49.31      6.26 o 
   5   0   7      116.01      125.76      7.23 o 
   6   0   7       45.99       49.85     12.66 o 
   7   0   7        1.59        0.00      9.78 o 
   8   0   7        0.36        6.64     14.37 o 
   9   0   7        4.13        4.33     20.19 o 
  -8   1   7       75.54      119.70     18.68 o 
  -7   1   7        4.56        0.53     10.03 o 
  -6   1   7       64.99       57.10     15.39 o 
  -5   1   7       13.07       16.73      9.94 o 
  -4   1   7      302.95      326.91     16.44 o 
  -3   1   7      197.18      189.26     10.72 o 
  -2   1   7      209.93      202.12     11.31 o 
  -1   1   7      333.21      259.52      9.35 o 
   0   1   7      107.40       81.92     11.36 o 
   1   1   7      205.45      214.10      8.90 o 
   2   1   7       93.63      120.81      8.94 o 
   3   1   7        0.97        3.77      4.28 o 
   4   1   7      176.05      178.24      6.92 o 
   5   1   7      193.22      224.28      7.96 o 
   6   1   7        4.72       12.47      9.47 o 
   7   1   7       34.30       34.57     14.34 o 
   8   1   7      147.91      162.52     28.85 o 
   9   1   7        1.53        0.00     14.10 o 
  -8   2   7        3.50       20.14     15.08 o 
  -7   2   7       19.97       12.75     12.66 o 
  -6   2   7      226.08      260.23     30.06 o 
  -5   2   7       59.52       59.40     11.43 o 
  -4   2   7       22.71       23.53     10.70 o 
  -3   2   7      280.11      291.29     13.99 o 
  -2   2   7       28.37       36.17      7.50 o 
  -1   2   7       96.37      101.70     11.74 o 
   0   2   7       87.07      105.78      7.63 o 
   1   2   7       39.52       31.60      7.34 o 
   2   2   7      861.15      840.13     14.31 o 
   3   2   7       15.78       30.38     15.17 o 
   4   2   7        0.89        1.97      4.41 o 
   5   2   7      534.60      563.83     18.16 o 
   6   2   7       26.01       50.99     14.00 o 
   7   2   7      180.12      182.59     16.38 o 
   8   2   7        8.59        4.28     11.91 o 
   9   2   7       57.53       60.49     20.56 o 
  -7   3   7       12.23       11.80     12.33 o 
  -6   3   7       32.99       26.28     21.61 o 
  -5   3   7       51.89       36.18     30.79 o 
  -4   3   7      354.15      382.99     16.75 o 
  -3   3   7      247.43      262.07     13.93 o 
  -2   3   7       32.55       35.53      7.71 o 
  -1   3   7        3.26        3.76      6.75 o 
   0   3   7     1834.86     1700.28     24.39 o 
   1   3   7        3.65        0.85      5.52 o 
   2   3   7       61.42       89.65      7.95 o 
   3   3   7      706.75      738.33     28.25 o 
   4   3   7      512.52      437.91     19.17 o 
   5   3   7      141.13      103.99      8.61 o 
   6   3   7      161.51      139.75     21.60 o 
   7   3   7      322.41      396.30     19.46 o 
   8   3   7       45.42       70.05     16.66 o 
   9   3   7       13.61       24.65     16.56 o 
  -7   4   7       26.28       33.68     31.61 o 
  -6   4   7      125.69       63.02     48.70 o 
  -5   4   7      113.85       20.06     26.15 o 
  -4   4   7       44.50       16.36     15.40 o 
  -3   4   7       42.05       12.88     16.51 o 
  -2   4   7        6.58        9.06      8.05 o 
  -1   4   7      214.87      211.61      9.96 o 
   0   4   7      131.75      124.45     12.14 o 
   1   4   7       58.80       61.42      8.81 o 
   2   4   7     1224.47     1268.94     18.62 o 
   3   4   7      693.99      679.60     21.65 o 
   4   4   7       16.37       12.53     11.34 o 
   5   4   7        1.93        1.71      2.68 o 
   6   4   7        3.52        8.14     12.24 o 
   7   4   7        3.38        7.20     11.54 o 
   8   4   7        2.74        0.00     13.97 o 
   9   4   7       23.97       32.15     17.64 o 
  -6   5   7        6.37        0.00      8.69 o 
  -5   5   7       24.81       20.90     14.87 o 
  -4   5   7        4.49        7.70      9.86 o 
  -3   5   7       53.21       46.33     31.87 o 
  -2   5   7       77.99       49.95     46.50 o 
  -1   5   7      159.54      183.03     11.90 o 
   0   5   7      533.81      542.07     22.90 o 
   1   5   7      496.31      527.12     13.15 o 
   2   5   7      105.41      118.31      9.58 o 
   3   5   7      754.04      798.97     23.87 o 
   4   5   7      357.99      337.89     20.11 o 
   5   5   7      145.51      145.40      7.04 o 
   6   5   7      190.50      245.49     17.53 o 
   7   5   7      511.49      628.32     35.79 o 
   8   5   7       77.56      121.23     19.55 o 
   9   5   7       32.16       34.01     18.46 o 
  -5   6   7       33.43        0.00      7.97 o 
  -4   6   7        2.55        0.00      7.00 o 
  -3   6   7        1.05        0.00      7.70 o 
  -2   6   7      291.17      342.60     17.01 o 
  -1   6   7      361.08      366.59     14.47 o 
   0   6   7       77.37       85.73      9.08 o 
   1   6   7      129.28      149.44     11.64 o 
   2   6   7      423.71      465.45     19.44 o 
   3   6   7      425.76      518.55     30.23 o 
   4   6   7       13.01        9.59      6.80 o 
   5   6   7       21.86       20.59      6.83 o 
   6   6   7      154.75      151.23     17.31 o 
   7   6   7        7.44       39.67     15.04 o 
   8   6   7        1.53        0.00     20.77 o 
   9   6   7        3.51       29.86     18.97 o 
  -4   7   7        0.64        0.80      8.35 o 
  -3   7   7      180.68      184.52     20.22 o 
  -2   7   7        1.67       10.73      7.54 o 
  -1   7   7      385.77      435.32     14.03 o 
   0   7   7       38.49       48.88     10.48 o 
   1   7   7      597.59      611.69     22.36 o 
   2   7   7       74.18       97.80     15.17 o 
   3   7   7        0.55        0.99      6.50 o 
   4   7   7      100.54       83.67     50.93 o 
   5   7   7        1.95        2.02      5.22 o 
   6   7   7       93.00       82.30      9.24 o 
   7   7   7        7.53       24.10     14.84 o 
   8   7   7       24.22       32.79     32.59 o 
  -3   8   7        7.39        4.03      7.96 o 
  -2   8   7      120.37       54.02     43.43 o 
  -1   8   7      142.32      138.66     84.45 o 
   0   8   7       49.50       63.91     21.88 o 
   1   8   7       46.54       58.22     11.52 o 
   2   8   7      131.13      140.94     12.97 o 
   3   8   7       44.56       52.32     10.99 o 
   4   8   7        0.93        1.11      6.30 o 
   5   8   7       17.35        0.28      5.49 o 
   6   8   7       84.60       37.18     33.69 o 
   7   8   7       54.88      125.37     37.67 o 
  -1   9   7        3.05        0.00     10.65 o 
   0   9   7       20.32       27.48     17.10 o 
   1   9   7       99.83      122.13     14.03 o 
   2   9   7      126.14      110.08     80.97 o 
   3   9   7        6.27        3.65      7.87 o 
   4   9   7       94.87        0.00      7.13 o 
   5   9   7       82.86       79.17     53.28 o 
   6   9   7        0.14        0.00     13.50 o 
   1  10   7        6.66        0.00      6.08 o 
   2  10   7        6.20        0.00      8.94 o 
   3  10   7       20.86        0.00      7.87 o 
   4  10   7       16.42        0.00      7.16 o 
  -4  -9   8        8.57        4.48      8.02 o 
  -3  -9   8       13.07        2.57      6.83 o 
  -2  -9   8       57.99       74.28     25.45 o 
  -1  -9   8        6.58        9.78     15.25 o 
  -6  -8   8        0.11       12.40     11.67 o 
  -5  -8   8        2.09        0.00      9.61 o 
  -4  -8   8       35.48       15.35     20.99 o 
  -3  -8   8       80.85       42.02     33.05 o 
  -2  -8   8       29.98       12.36      8.36 o 
  -1  -8   8       43.79        8.19     11.08 o 
   0  -8   8       29.04       17.63     17.39 o 
   1  -8   8       87.07       61.34     52.32 o 
   2  -8   8        0.28        0.00     28.33 o 
  -7  -7   8       25.31       19.05     12.04 o 
  -6  -7   8       35.43       41.66     19.49 o 
  -5  -7   8       43.84       61.14     27.65 o 
  -4  -7   8       62.40       51.13     19.81 o 
  -3  -7   8       93.55       39.54     28.05 o 
  -2  -7   8      321.64      409.68     11.43 o 
  -1  -7   8      579.65      677.99     12.08 o 
   0  -7   8       27.48        5.65      8.55 o 
   1  -7   8        5.62       20.80     13.75 o 
   2  -7   8       18.15       55.46     19.24 o 
   3  -7   8       70.00      112.32     27.62 o 
  -8  -6   8        5.72       24.36     15.06 o 
  -7  -6   8        8.76       10.43     10.53 o 
  -6  -6   8       14.04       12.26     12.59 o 
  -5  -6   8        5.09        3.16      7.67 o 
  -4  -6   8       28.85       11.57     11.79 o 
  -3  -6   8       79.63        0.00      7.41 o 
  -2  -6   8        4.01        2.52      5.20 o 
  -1  -6   8       29.83       45.84     18.92 o 
   0  -6   8       13.93        7.56      3.96 o 
   1  -6   8      406.78      569.67     15.11 o 
   2  -6   8        7.14        2.32      2.00 o 
   3  -6   8       54.19       66.07     15.58 o 
   4  -6   8        4.58       13.25     20.05 o 
   5  -6   8        6.75        9.94     21.16 o 
  -8  -5   8        0.88        5.41     12.53 o 
  -7  -5   8        0.33        0.00     12.72 o 
  -6  -5   8        4.29       12.96      9.39 o 
  -5  -5   8       54.02       46.57      9.80 o 
  -4  -5   8        0.70        0.51      6.26 o 
  -3  -5   8        0.57        0.00      5.50 o 
  -2  -5   8      148.19        0.96     10.24 o 
  -1  -5   8      336.64      348.27      9.92 o 
   0  -5   8        4.69       10.25      5.24 o 
   1  -5   8      262.31      315.96     10.04 o 
   2  -5   8      209.36      237.39     10.52 o 
   3  -5   8      127.40      143.43      6.88 o 
   4  -5   8        2.00        0.33      3.81 o 
   5  -5   8        4.42        3.70      4.14 o 
   6  -5   8       19.58       33.05     22.43 o 
  -8  -4   8        2.18        1.66      9.39 o 
  -7  -4   8      132.85      160.21     14.08 o 
  -6  -4   8      199.44      187.06     12.99 o 
  -5  -4   8      155.99      141.85     43.06 o 
  -4  -4   8       56.41       42.71     20.05 o 
  -3  -4   8      277.80      325.13     12.02 o 
  -2  -4   8      754.53      808.19     13.33 o 
  -1  -4   8       26.00       20.12      8.56 o 
   0  -4   8      392.03      404.73     11.62 o 
   1  -4   8      122.23      135.73      6.00 o 
   2  -4   8      152.91      141.95      7.08 o 
   3  -4   8        1.55        0.00      5.84 o 
   4  -4   8       25.85       12.61     10.06 o 
   5  -4   8       68.28        0.00      5.98 o 
   6  -4   8       76.56       50.36     39.54 o 
  -9  -3   8        6.07        0.00     14.38 o 
  -8  -3   8        3.11       16.37     15.72 o 
  -7  -3   8        0.28        1.50     13.66 o 
  -6  -3   8        0.80        0.00     10.80 o 
  -5  -3   8      125.55      143.69     14.43 o 
  -4  -3   8       27.11       39.38     12.90 o 
  -3  -3   8      235.14      237.72     12.53 o 
  -2  -3   8      832.65      743.15     13.88 o 
  -1  -3   8      440.25      444.63      9.90 o 
   0  -3   8       20.30       27.18      5.28 o 
   1  -3   8      266.55      223.47      8.15 o 
   2  -3   8        4.68        6.64      4.49 o 
   3  -3   8      106.91      154.53     10.49 o 
   4  -3   8       67.05       70.36      6.95 o 
   5  -3   8      104.02      128.92     17.02 o 
   6  -3   8      283.22      332.57     13.95 o 
   7  -3   8      134.69      151.75     14.89 o 
  -9  -2   8        0.59        1.53     14.80 o 
  -8  -2   8        2.09       14.51     15.31 o 
  -7  -2   8       52.93       59.15     16.26 o 
  -6  -2   8       38.90       54.84     13.89 o 
  -5  -2   8        1.47        7.94     10.28 o 
  -4  -2   8       19.78       23.74     12.00 o 
  -3  -2   8      357.67      313.08     13.11 o 
  -2  -2   8     1159.34     1138.43     18.11 o 
  -1  -2   8       30.75       51.62      6.32 o 
   0  -2   8      142.22      153.51      8.14 o 
   1  -2   8       20.49       16.90      4.78 o 
   2  -2   8      719.95      743.56     10.92 o 
   3  -2   8      199.30      191.75      9.51 o 
   4  -2   8      261.80      304.04     10.54 o 
   5  -2   8      201.44      260.57     11.29 o 
   6  -2   8      134.75      175.85     15.71 o 
   7  -2   8       72.34       68.22     11.75 o 
   8  -2   8        9.31       16.25     12.61 o 
  -8  -1   8        4.19       16.43     15.74 o 
  -7  -1   8       21.61       33.20     14.86 o 
  -6  -1   8       41.45       44.28     16.37 o 
  -5  -1   8       59.89       68.40     18.53 o 
  -4  -1   8       30.31       31.88     10.41 o 
  -3  -1   8        3.00        5.68      7.73 o 
  -2  -1   8       12.89       10.40      7.10 o 
  -1  -1   8      259.39      234.51     11.53 o 
   0  -1   8      725.20      621.60     12.48 o 
   1  -1   8      363.72      358.51      8.15 o 
   2  -1   8       31.25       31.20      5.80 o 
   3  -1   8      663.33      689.65     10.91 o 
   4  -1   8      485.24      490.25     17.45 o 
   5  -1   8        0.59        4.76      5.55 o 
   6  -1   8       16.33       29.20      9.18 o 
   7  -1   8      134.80      155.07     10.95 o 
   8  -1   8       23.41       16.53      9.49 o 
  -8   0   8       96.39      133.40     19.71 o 
  -7   0   8       44.45       47.84     18.17 o 
  -6   0   8      178.05      210.14     20.18 o 
  -5   0   8      144.29      161.72     14.51 o 
  -4   0   8      108.16       91.01     11.85 o 
  -3   0   8     1339.26     1423.02     22.52 o 
  -2   0   8     1756.05     1730.75     23.28 o 
  -1   0   8      813.87      865.51     17.44 o 
   0   0   8        1.74        8.00      5.74 o 
   1   0   8      379.70      394.40     10.44 o 
   2   0   8     2064.93     2003.37     19.07 o 
   3   0   8      169.82      176.16      7.10 o 
   4   0   8      171.18      163.92      8.62 o 
   5   0   8      206.39      209.58     10.04 o 
   6   0   8       32.23       52.77     11.23 o 
   7   0   8        0.61        3.10      9.63 o 
   8   0   8        6.37       25.55     17.33 o 
  -8   1   8        2.73        0.00     16.95 o 
  -7   1   8       18.09       46.13     18.41 o 
  -6   1   8       26.65       29.68     12.83 o 
  -5   1   8       32.37       38.27     11.64 o 
  -4   1   8      543.62      586.72     20.54 o 
  -3   1   8      340.18      328.25     15.41 o 
  -2   1   8       49.75       61.00      8.97 o 
  -1   1   8      503.47      434.37     12.05 o 
   0   1   8      305.18      219.33      9.54 o 
   1   1   8      137.93      169.16      8.77 o 
   2   1   8        5.93       15.84      8.41 o 
   3   1   8      837.32      829.47     11.46 o 
   4   1   8      806.49      896.67     14.02 o 
   5   1   8       76.67       87.69      7.18 o 
   6   1   8        1.94        0.00      8.23 o 
   7   1   8      288.16      277.99     17.82 o 
   8   1   8        3.50        0.00     11.06 o 
   9   1   8       11.19       34.40     16.95 o 
  -8   2   8        6.74       17.49     15.43 o 
  -7   2   8        0.97        4.22     14.00 o 
  -6   2   8       84.64      100.07     17.89 o 
  -5   2   8       44.24       45.47     14.10 o 
  -4   2   8       12.73       36.70     10.27 o 
  -3   2   8       79.16       95.55     10.57 o 
  -2   2   8     1369.64     1412.10     21.14 o 
  -1   2   8      298.93      240.56     16.41 o 
   0   2   8       90.22      128.99      8.65 o 
   1   2   8        5.84        4.41      6.87 o 
   2   2   8      693.54      664.97     13.77 o 
   3   2   8        0.63        0.00      8.18 o 
   4   2   8      201.32      203.61      7.74 o 
   5   2   8      380.06      384.36     11.21 o 
   6   2   8       19.35       18.33     13.58 o 
   7   2   8      462.78      562.60     25.02 o 
   8   2   8       25.05       26.24     14.71 o 
   9   2   8       31.10       49.53     18.89 o 
  -7   3   8       42.91       54.45     45.81 o 
  -6   3   8       73.36       36.78     34.06 o 
  -5   3   8       46.95       18.85     15.40 o 
  -4   3   8      306.36      295.17     14.89 o 
  -3   3   8      333.30      310.16     13.77 o 
  -2   3   8        0.46        0.00      8.86 o 
  -1   3   8      514.38      501.54     15.60 o 
   0   3   8       86.27       84.03      8.57 o 
   1   3   8      134.72      119.28      8.98 o 
   2   3   8      211.51      220.38     10.57 o 
   3   3   8      116.27      137.97     10.43 o 
   4   3   8      202.95      237.15     18.00 o 
   5   3   8        3.65        4.50      3.33 o 
   6   3   8        3.54        1.70     10.78 o 
   7   3   8       11.79       22.20     13.12 o 
   8   3   8       66.31       85.63     20.21 o 
   9   3   8        3.91        4.71     15.44 o 
  -7   4   8       18.67       13.20     13.49 o 
  -6   4   8      141.96       65.99     64.10 o 
  -5   4   8      104.52       67.40     49.04 o 
  -4   4   8       29.55       22.77     21.69 o 
  -3   4   8       53.64       38.81     27.88 o 
  -2   4   8       52.21       48.69     13.92 o 
  -1   4   8      679.94      673.87     15.49 o 
   0   4   8      144.83      144.89      9.90 o 
   1   4   8        2.23        2.97      6.07 o 
   2   4   8        9.69       19.93      7.68 o 
   3   4   8      272.83      294.94     25.81 o 
   4   4   8        0.46       10.92     12.02 o 
   5   4   8      128.99      140.21      7.49 o 
   6   4   8      318.34      346.87     29.47 o 
   7   4   8      143.14      132.71     17.67 o 
   8   4   8        0.13       19.95     14.97 o 
   9   4   8        4.71        0.00     18.78 o 
  -6   5   8       43.62        0.00     10.08 o 
  -5   5   8       35.35       15.85     16.27 o 
  -4   5   8       72.38       28.86     33.64 o 
  -3   5   8       91.63       32.54     34.73 o 
  -2   5   8        1.41        2.80      6.95 o 
  -1   5   8       19.48       22.13     12.11 o 
   0   5   8        9.66       12.34      8.90 o 
   1   5   8      299.02      278.57     11.93 o 
   2   5   8       98.86      114.94     15.47 o 
   3   5   8      257.71      281.18     18.27 o 
   4   5   8      749.69      794.93     37.11 o 
   5   5   8      287.64      297.45     32.66 o 
   6   5   8       51.72       63.77     14.82 o 
   7   5   8        1.30        5.45     12.03 o 
   8   5   8        9.54        1.35     12.56 o 
   9   5   8        0.36       16.84     20.88 o 
  -5   6   8       24.01        0.96     10.19 o 
  -4   6   8        9.08        3.52      8.81 o 
  -3   6   8        0.89        4.75      8.17 o 
  -2   6   8       11.41       10.77     10.21 o 
  -1   6   8      356.60      391.28     17.15 o 
   0   6   8       68.41       79.03      9.82 o 
   1   6   8        9.16       12.99      7.97 o 
   2   6   8      175.49      188.65     12.06 o 
   3   6   8      345.30      420.08     21.47 o 
   4   6   8       69.14       57.08     15.90 o 
   5   6   8       16.77       12.77      5.64 o 
   6   6   8      344.34      371.67     25.68 o 
   7   6   8       16.94       34.29     23.58 o 
   8   6   8       38.85       54.89     21.60 o 
  -4   7   8        0.91        0.82      7.77 o 
  -3   7   8       21.16        8.64      9.73 o 
  -2   7   8      186.56      205.36     20.08 o 
  -1   7   8        7.49        7.85      8.17 o 
   0   7   8      219.50      237.26     15.47 o 
   1   7   8      395.65      446.54     17.94 o 
   2   7   8        4.65        0.00     16.65 o 
   3   7   8       53.33       64.85     16.32 o 
   4   7   8       76.77       45.32     31.24 o 
   5   7   8       86.01      100.50     16.09 o 
   6   7   8       11.31        3.95      3.61 o 
   7   7   8       10.30       36.42     16.28 o 
   8   7   8        7.08        6.66     18.63 o 
  -3   8   8       26.36        7.61      8.56 o 
  -2   8   8       62.90       12.20     19.44 o 
  -1   8   8       35.43       18.65     21.16 o 
   0   8   8       29.10       37.15     15.72 o 
   1   8   8       19.28       27.74     14.74 o 
   2   8   8      227.34      291.58     21.74 o 
   3   8   8      164.45      150.46     15.95 o 
   4   8   8       34.55        0.00      6.77 o 
   5   8   8        0.69        2.56      6.70 o 
   6   8   8       31.09       29.67     26.85 o 
   7   8   8       38.25       76.02     18.31 o 
  -1   9   8        7.51        8.09     10.57 o 
   0   9   8       23.46       22.19     15.46 o 
   1   9   8      176.61      200.47     16.41 o 
   2   9   8       79.87       47.38     44.63 o 
   3   9   8       30.50       30.02     11.94 o 
   4   9   8       40.61       13.09     13.92 o 
   5   9   8       14.76        5.41      8.67 o 
   6   9   8       29.36       54.52     17.30 o 
  -5  -8   9        0.41        0.00     11.15 o 
  -4  -8   9       41.20       19.50     19.92 o 
  -3  -8   9       80.20       40.46     40.86 o 
  -2  -8   9       64.97       27.17     27.62 o 
  -1  -8   9        0.38        9.01     13.78 o 
   0  -8   9       51.72       48.95     60.30 o 
   1  -8   9       49.99       58.84     19.08 o 
  -7  -7   9        9.31       22.84     14.06 o 
  -6  -7   9       42.90       36.51     15.41 o 
  -5  -7   9       82.39       79.60     31.38 o 
  -4  -7   9       26.26       11.73     11.03 o 
  -3  -7   9        1.79        0.00      7.20 o 
  -2  -7   9       44.52       14.98     13.88 o 
  -1  -7   9      106.77      162.37     12.36 o 
   0  -7   9       25.94       14.77     11.69 o 
   1  -7   9       42.51       83.00     17.54 o 
   2  -7   9       58.61       52.53     17.34 o 
   3  -7   9       58.91       75.13     18.80 o 
  -7  -6   9       93.36      107.35     42.99 o 
  -6  -6   9       73.54       70.64     27.01 o 
  -5  -6   9       11.72        7.01     10.22 o 
  -4  -6   9       53.21        0.27      6.44 o 
  -3  -6   9      102.53        1.29      7.70 o 
  -2  -6   9       93.93       91.87     28.93 o 
  -1  -6   9       75.70       28.07     21.30 o 
   0  -6   9      321.06      435.67     10.05 o 
   1  -6   9      314.76      419.82     17.50 o 
   2  -6   9      154.97      203.69     19.64 o 
   3  -6   9        6.71        4.93      6.88 o 
   4  -6   9        3.19       20.52     21.92 o 
  -8  -5   9       19.86       16.64     16.32 o 
  -7  -5   9       50.31       54.18     15.86 o 
  -6  -5   9       43.52       52.10     11.80 o 
  -5  -5   9       40.79        9.34     10.92 o 
  -4  -5   9       42.44        0.00      6.57 o 
  -3  -5   9       60.55        0.00      4.94 o 
  -2  -5   9      232.73      254.50     10.48 o 
  -1  -5   9        3.73        0.00      6.51 o 
   0  -5   9      268.64      327.24     12.48 o 
   1  -5   9      122.62      137.23      6.73 o 
   2  -5   9       62.38       74.90      9.86 o 
   3  -5   9      187.58      253.21     17.06 o 
   4  -5   9        1.77        0.62      4.32 o 
   5  -5   9        4.65        0.00      5.13 o 
  -8  -4   9        0.95       12.38     15.24 o 
  -7  -4   9        1.49        9.33     11.55 o 
  -6  -4   9       17.22       23.00     11.46 o 
  -5  -4   9        1.06        0.00      9.81 o 
  -4  -4   9       48.23       29.79     14.47 o 
  -3  -4   9      165.18       69.50     51.72 o 
  -2  -4   9       59.64       24.63     18.14 o 
  -1  -4   9       67.10       77.06     22.15 o 
   0  -4   9       71.20       66.30      6.99 o 
   1  -4   9       14.79       29.37      6.61 o 
   2  -4   9       19.98       23.08      6.01 o 
   3  -4   9       58.20       59.18      8.91 o 
   4  -4   9       23.17       10.11      7.88 o 
   5  -4   9       62.82       46.59     24.66 o 
   6  -4   9       16.99        8.27      9.12 o 
  -8  -3   9       25.62       81.80     20.26 o 
  -7  -3   9        1.23        0.00     14.34 o 
  -6  -3   9       12.40       11.83     12.60 o 
  -5  -3   9      189.16      203.44     16.34 o 
  -4  -3   9      165.76      173.50     14.24 o 
  -3  -3   9      639.68      637.71     17.15 o 
  -2  -3   9      208.78      234.85      9.93 o 
  -1  -3   9      647.10      654.16     13.58 o 
   0  -3   9      297.91      317.39     10.37 o 
   1  -3   9       47.89       59.45      6.36 o 
   2  -3   9      581.12      626.73     11.25 o 
   3  -3   9     1478.19     1457.47     54.68 o 
   4  -3   9       83.14      101.66     10.49 o 
   5  -3   9        2.48        1.75      5.86 o 
   6  -3   9       87.99        0.75      9.46 o 
   7  -3   9       53.19       61.72     21.90 o 
  -8  -2   9        4.17       19.03     19.72 o 
  -7  -2   9       28.94       41.02     19.39 o 
  -6  -2   9       65.28       77.78     24.14 o 
  -5  -2   9        2.11        2.16      9.63 o 
  -4  -2   9      165.01      167.80     16.10 o 
  -3  -2   9      347.36      367.20     16.97 o 
  -2  -2   9      874.03      804.95     19.92 o 
  -1  -2   9       92.12       96.74      8.30 o 
   0  -2   9        0.48        2.32      4.70 o 
   1  -2   9      435.84      437.50     11.20 o 
   2  -2   9      228.58      239.59      9.28 o 
   3  -2   9      125.33      115.55     11.07 o 
   4  -2   9      198.03      197.53     11.30 o 
   5  -2   9        8.36       14.68      8.09 o 
   6  -2   9       48.59       66.85     10.97 o 
   7  -2   9       58.84       54.25     14.38 o 
  -8  -1   9       13.05       38.92     21.69 o 
  -7  -1   9        6.55        7.93     19.39 o 
  -6  -1   9        0.42        8.34     12.15 o 
  -5  -1   9       87.63       94.64     14.49 o 
  -4  -1   9        7.00        0.04      9.81 o 
  -3  -1   9      276.32      336.66     14.77 o 
  -2  -1   9      107.78      146.77     11.24 o 
  -1  -1   9      272.14      265.23     11.35 o 
   0  -1   9       25.62       24.39      7.26 o 
   1  -1   9      228.90      268.51      8.40 o 
   2  -1   9      223.52      218.40      8.72 o 
   3  -1   9      181.36      163.58      7.95 o 
   4  -1   9      118.40      139.58      9.86 o 
   5  -1   9      125.81      131.34     20.37 o 
   6  -1   9      113.40      177.62     11.98 o 
   7  -1   9      110.18      135.27     18.17 o 
   8  -1   9       14.05       17.28     13.44 o 
  -8   0   9        9.93        0.00     16.04 o 
  -7   0   9       10.61       14.25     14.21 o 
  -6   0   9       72.12       70.73     15.04 o 
  -5   0   9       39.80       50.64     15.48 o 
  -4   0   9      125.96       99.39     15.16 o 
  -3   0   9      235.66      207.95     15.57 o 
  -2   0   9      401.15      362.54     23.29 o 
  -1   0   9      160.00      167.85     12.53 o 
   0   0   9       73.17       83.51     13.22 o 
   1   0   9      371.09      369.88     18.85 o 
   2   0   9     1021.68     1012.45     14.45 o 
   3   0   9      228.84      201.90     15.00 o 
   4   0   9      161.83      161.24     13.61 o 
   5   0   9      174.78      182.97     13.14 o 
   6   0   9      293.02      338.35     11.63 o 
   7   0   9       64.23       83.40     17.41 o 
   8   0   9        1.39        2.56     11.30 o 
  -8   1   9       22.68       36.36     21.13 o 
  -7   1   9      118.07      121.68     18.26 o 
  -6   1   9       67.52       53.72     14.62 o 
  -5   1   9       29.29       22.93     13.99 o 
  -4   1   9      400.10      467.18     20.67 o 
  -3   1   9      362.22      369.64     15.10 o 
  -2   1   9      506.41      528.80     17.65 o 
  -1   1   9      876.16      872.51     25.73 o 
   0   1   9     2006.44     2112.76     25.71 o 
   1   1   9      934.67      949.72     16.79 o 
   2   1   9      161.34      171.25     10.32 o 
   3   1   9       40.81       49.19      7.25 o 
   4   1   9      771.25      818.38     17.31 o 
   5   1   9      410.37      456.26     12.07 o 
   6   1   9       62.02       49.71      8.15 o 
   7   1   9      142.49      136.57     16.11 o 
   8   1   9        6.30        7.09     12.96 o 
  -7   2   9        3.17        6.16     15.55 o 
  -6   2   9       54.51       42.01     14.41 o 
  -5   2   9       31.62       40.04     12.59 o 
  -4   2   9      113.32      121.32     15.95 o 
  -3   2   9       52.78       51.18     10.62 o 
  -2   2   9      358.56      367.65     14.21 o 
  -1   2   9      869.88      891.86     17.82 o 
   0   2   9       14.86       16.32      9.02 o 
   1   2   9       33.35       29.57      9.79 o 
   2   2   9      590.23      543.01     16.60 o 
   3   2   9        2.97        8.19      8.72 o 
   4   2   9       39.02       26.10      8.27 o 
   5   2   9       38.67       28.33      5.91 o 
   6   2   9      412.74      478.31     23.67 o 
   7   2   9        5.21       32.55     13.44 o 
   8   2   9       54.85       87.18     17.20 o 
   9   2   9        8.35       23.80     26.42 o 
  -7   3   9        8.61       35.10     15.71 o 
  -6   3   9        1.56        7.68     11.79 o 
  -5   3   9       20.45        2.16      9.49 o 
  -4   3   9       11.70       13.25     11.97 o 
  -3   3   9      342.84      317.15     14.87 o 
  -2   3   9        0.95        0.00      7.66 o 
  -1   3   9      196.42      220.93     14.32 o 
   0   3   9      166.21      170.61     12.83 o 
   1   3   9       18.17       16.94      9.08 o 
   2   3   9        0.46        7.39      7.34 o 
   3   3   9       12.28       13.37      8.44 o 
   4   3   9      443.30      455.73     22.73 o 
   5   3   9       96.54       97.48      6.53 o 
   6   3   9        1.10        0.15      3.72 o 
   7   3   9       24.87       34.04     14.30 o 
   8   3   9       53.48       80.63     21.42 o 
   9   3   9        1.02        0.00     16.92 o 
  -6   4   9      103.50       73.61     54.15 o 
  -5   4   9      147.21       53.09     56.09 o 
  -4   4   9      136.09      105.01     73.75 o 
  -3   4   9       30.10       14.63     15.02 o 
  -2   4   9      581.57      534.65     16.43 o 
  -1   4   9      430.64      430.80     17.08 o 
   0   4   9       13.20       21.86      8.42 o 
   1   4   9        1.46        0.00      6.04 o 
   2   4   9      963.32      944.85     21.74 o 
   3   4   9     1071.74     1041.07     28.59 o 
   4   4   9      133.43      169.90     18.20 o 
   5   4   9       91.37       86.23      6.37 o 
   6   4   9      128.63      154.68     87.27 o 
   7   4   9       43.79       69.14     16.29 o 
   8   4   9        1.47        0.31     26.81 o 
   9   4   9        1.46        6.85     15.73 o 
  -6   5   9       51.34       39.46     43.53 o 
  -5   5   9        9.48        6.74     12.54 o 
  -4   5   9      140.93       97.20     67.37 o 
  -3   5   9      176.99      165.43    102.66 o 
  -2   5   9       57.00       56.57     45.22 o 
  -1   5   9       20.27       13.62     10.56 o 
   0   5   9        5.38        4.58      7.66 o 
   1   5   9       68.30       64.08     11.96 o 
   2   5   9       17.68       28.28      9.40 o 
   3   5   9        1.51        1.49     16.02 o 
   4   5   9       20.47       27.06     15.04 o 
   5   5   9       21.28       10.62     14.79 o 
   6   5   9       69.38       79.85     19.55 o 
   7   5   9       10.66       32.24     15.40 o 
   8   5   9       46.90       48.83     18.09 o 
  -5   6   9       22.17        0.00     10.25 o 
  -4   6   9       10.68        8.19     15.95 o 
  -3   6   9        6.94        3.10     10.50 o 
  -2   6   9      227.08      264.29     21.44 o 
  -1   6   9       17.87       29.98     11.88 o 
   0   6   9       31.58       20.20      9.25 o 
   1   6   9       12.02       22.95     11.03 o 
   2   6   9       35.75       53.64     12.96 o 
   3   6   9      549.27      576.63     25.56 o 
   4   6   9        8.32       21.84     23.45 o 
   5   6   9      172.52      123.77     31.94 o 
   6   6   9      192.10      262.47     20.08 o 
   7   6   9      213.31      250.00     21.68 o 
   8   6   9        4.16        9.18     15.60 o 
  -4   7   9       16.11        0.00      8.85 o 
  -3   7   9        2.34        0.00      8.14 o 
  -2   7   9       73.13       58.43     12.03 o 
  -1   7   9       54.06       46.06     11.02 o 
   0   7   9        0.69        1.30      7.65 o 
   1   7   9      310.42      369.74     18.68 o 
   2   7   9       25.22       25.96     14.62 o 
   3   7   9       38.52       41.30     16.66 o 
   4   7   9        2.63       17.33     16.27 o 
   5   7   9      186.50      202.48     26.27 o 
   6   7   9       76.67      124.38     18.77 o 
   7   7   9        4.08        0.00     24.53 o 
  -2   8   9        1.90        3.94     10.72 o 
  -1   8   9       47.92       49.31     36.33 o 
   0   8   9       74.09       94.17     19.45 o 
   1   8   9      114.18      113.64     29.55 o 
   2   8   9      126.04      135.12     30.36 o 
   3   8   9      305.08      414.74     27.07 o 
   4   8   9       38.05       28.30     29.08 o 
   5   8   9        0.50        6.36      8.00 o 
   6   8   9       22.44       23.03     15.46 o 
   7   8   9        4.26       22.55     17.13 o 
   0   9   9        0.86       14.44     23.53 o 
   1   9   9       74.08      101.80     15.73 o 
   2   9   9       66.97       46.49     18.38 o 
   3   9   9        4.16       12.75     11.74 o 
   4   9   9       93.37        0.00      8.18 o 
   5   9   9       41.19       24.83     18.56 o 
  -4  -8  10       13.34        5.47     10.26 o 
  -3  -8  10       22.09       10.45     11.41 o 
  -2  -8  10       65.82       36.63     32.63 o 
  -1  -8  10        0.17       30.12     37.72 o 
   0  -8  10       27.37       41.85     26.30 o 
  -6  -7  10        1.33       13.28     11.63 o 
  -5  -7  10        3.21       19.91     11.09 o 
  -4  -7  10        1.38        1.12      8.20 o 
  -3  -7  10        6.28        0.00      8.50 o 
  -2  -7  10       66.36       13.54     11.82 o 
  -1  -7  10      192.49      200.97     32.13 o 
   0  -7  10       77.62       31.28     21.40 o 
   1  -7  10        0.37        6.25     13.80 o 
   2  -7  10       45.06       48.88     17.90 o 
  -7  -6  10       31.24       29.38     16.43 o 
  -6  -6  10       64.71       77.55     28.35 o 
  -5  -6  10       34.07        9.15     12.05 o 
  -4  -6  10      100.47        0.15      7.56 o 
  -3  -6  10      130.35       60.56     44.81 o 
  -2  -6  10      465.56      594.17     24.28 o 
  -1  -6  10        8.04        5.43      6.89 o 
   0  -6  10       54.27       29.64     29.60 o 
   1  -6  10       77.65       76.82     31.58 o 
   2  -6  10      159.00      233.94     23.38 o 
   3  -6  10       27.09       49.47     16.56 o 
   4  -6  10        1.24        1.57     12.49 o 
  -7  -5  10       45.39       65.97     23.77 o 
  -6  -5  10      109.99      110.97     14.07 o 
  -5  -5  10      105.62       49.84     34.73 o 
  -4  -5  10       36.55        0.79      7.75 o 
  -3  -5  10       44.69        0.00      6.97 o 
  -2  -5  10       18.04       14.59      7.67 o 
  -1  -5  10      399.36      521.71     12.86 o 
   0  -5  10        1.43        2.63      5.14 o 
   1  -5  10       13.12       11.11      6.43 o 
   2  -5  10      131.66      114.73     84.91 o 
   3  -5  10      152.25      186.54     10.65 o 
   4  -5  10       14.90       19.52     13.47 o 
   5  -5  10        3.84        0.00     21.88 o 
  -8  -4  10        1.28        0.00     10.62 o 
  -7  -4  10       21.10       35.80     13.98 o 
  -6  -4  10       89.27       84.93     13.20 o 
  -5  -4  10       57.02       49.81     18.97 o 
  -4  -4  10       69.39       45.62     19.86 o 
  -3  -4  10      225.02      279.69     14.94 o 
  -2  -4  10       15.80       11.01      7.26 o 
  -1  -4  10        9.87        7.41      7.24 o 
   0  -4  10       58.46       57.63      7.55 o 
   1  -4  10      226.05      274.32     11.71 o 
   2  -4  10      181.71      208.66      9.20 o 
   3  -4  10        9.69        6.25     10.03 o 
   4  -4  10       19.75        7.05      6.17 o 
   5  -4  10      100.44       75.69     37.32 o 
   6  -4  10       22.82       16.85     19.39 o 
  -8  -3  10       51.40       86.13     33.13 o 
  -7  -3  10       53.16       81.18     29.15 o 
  -6  -3  10       28.94       31.73     14.92 o 
  -5  -3  10        0.69        9.33     17.58 o 
  -4  -3  10        1.83       13.81     10.58 o 
  -3  -3  10      147.15      137.70     13.44 o 
  -2  -3  10      107.44       79.35     26.76 o 
  -1  -3  10      530.84      542.89     13.98 o 
   0  -3  10      595.70      671.33     12.94 o 
   1  -3  10      284.25      278.18     10.94 o 
   2  -3  10        9.45       17.53      6.71 o 
   3  -3  10        8.31        8.26      7.85 o 
   4  -3  10        3.15        2.07     11.08 o 
   5  -3  10        0.65        0.09      7.37 o 
   6  -3  10        5.63        2.38      8.38 o 
  -8  -2  10       32.32       34.58     19.54 o 
  -7  -2  10       77.29       97.96     19.17 o 
  -6  -2  10       74.92       84.28     16.73 o 
  -5  -2  10        0.53       10.26     11.54 o 
  -4  -2  10       80.58       84.62     16.10 o 
  -3  -2  10      301.57      321.59     17.98 o 
  -2  -2  10      253.23      236.90     13.11 o 
  -1  -2  10      538.42      545.50     14.01 o 
   0  -2  10       35.30       41.40      7.99 o 
   1  -2  10      185.98      247.45     12.40 o 
   2  -2  10      176.39      194.71      9.91 o 
   3  -2  10       52.43       60.54      8.54 o 
   4  -2  10        7.22        7.53      9.30 o 
   5  -2  10      555.90      700.28     19.17 o 
   6  -2  10      104.67       92.01     12.13 o 
   7  -2  10        8.54        5.43     11.07 o 
  -8  -1  10       11.95       23.64     18.31 o 
  -7  -1  10       46.54       54.31     17.51 o 
  -6  -1  10       14.43       18.97     16.49 o 
  -5  -1  10        9.38       15.35     14.70 o 
  -4  -1  10      104.78      126.00     14.69 o 
  -3  -1  10       28.14       26.39     10.66 o 
  -2  -1  10        2.86        3.71      8.00 o 
  -1  -1  10        8.98        4.71      7.48 o 
   0  -1  10      947.26      907.01     19.95 o 
   1  -1  10      250.93      236.98      9.18 o 
   2  -1  10        3.23        0.71      5.20 o 
   3  -1  10      108.87      112.85     15.24 o 
   4  -1  10      336.71      379.70     13.64 o 
   5  -1  10       28.92       18.54     10.83 o 
   6  -1  10        4.96        6.29      9.83 o 
   7  -1  10       17.02       29.27     13.27 o 
  -8   0  10        1.69        0.00     20.34 o 
  -7   0  10        1.14        0.00     13.27 o 
  -6   0  10        7.80       20.24     17.61 o 
  -5   0  10       16.87        7.01     13.05 o 
  -4   0  10        1.57       12.85     10.80 o 
  -3   0  10        0.92       10.62      9.62 o 
  -2   0  10      487.66      495.79     23.52 o 
  -1   0  10      256.90      262.33     12.79 o 
   0   0  10       71.58       69.74      9.52 o 
   1   0  10       43.96       41.55      8.67 o 
   2   0  10      487.92      469.17     12.67 o 
   3   0  10       88.97       92.98     28.62 o 
   4   0  10      125.18      128.72     11.47 o 
   5   0  10       34.85       36.44      8.97 o 
   6   0  10       92.52      107.64     14.58 o 
   7   0  10       24.27       41.58     16.95 o 
   8   0  10        5.41       14.29     14.23 o 
  -7   1  10       42.00       62.18     17.59 o 
  -6   1  10        5.93       22.84     13.99 o 
  -5   1  10       16.85       15.29     11.97 o 
  -4   1  10      357.27      386.15     20.95 o 
  -3   1  10      396.88      390.76     16.54 o 
  -2   1  10      451.52      430.53     15.78 o 
  -1   1  10      653.81      655.14     19.72 o 
   0   1  10      533.10      500.51     14.99 o 
   1   1  10       33.30       42.67     10.49 o 
   2   1  10        5.58       16.65      8.07 o 
   3   1  10       71.38       84.61      7.55 o 
   4   1  10      619.47      668.71     15.22 o 
   5   1  10        0.63        4.69      6.30 o 
   6   1  10      339.78      357.66     14.16 o 
   7   1  10       45.46       49.58     14.62 o 
   8   1  10      133.77      151.65     19.34 o 
  -7   2  10       11.70       37.90     16.53 o 
  -6   2  10       49.35       68.20     15.88 o 
  -5   2  10      123.88      107.35     15.63 o 
  -4   2  10       27.65       29.33     14.34 o 
  -3   2  10       71.79       70.25     14.47 o 
  -2   2  10      471.35      451.13     16.37 o 
  -1   2  10      678.23      748.13     18.14 o 
   0   2  10      132.04      143.62     11.30 o 
   1   2  10      203.41      196.94     28.56 o 
   2   2  10     2004.21     2002.78     30.16 o 
   3   2  10        0.66        0.00      7.85 o 
   4   2  10      352.84      315.49     11.34 o 
   5   2  10      168.32      189.05     12.66 o 
   6   2  10      558.53      606.57     31.52 o 
   7   2  10       72.30      124.02     45.79 o 
   8   2  10        2.29        2.55     23.07 o 
  -7   3  10       16.57       34.37     16.63 o 
  -6   3  10        6.85       15.61     18.88 o 
  -5   3  10       11.53        9.51     11.57 o 
  -4   3  10       53.12       54.77     13.43 o 
  -3   3  10       26.20       28.05     12.98 o 
  -2   3  10      112.96      115.88     14.78 o 
  -1   3  10        0.51        4.24      7.80 o 
   0   3  10       34.39       39.60      9.73 o 
   1   3  10      549.86      565.41     16.27 o 
   2   3  10      203.49      198.46     14.59 o 
   3   3  10      159.06      185.33     15.18 o 
   4   3  10        4.57        5.86     12.53 o 
   5   3  10      200.20      198.44     12.17 o 
   6   3  10        0.49        0.00      6.35 o 
   7   3  10        7.74       19.20     14.45 o 
   8   3  10       11.55       28.63     16.35 o 
  -6   4  10       89.99      109.72     76.40 o 
  -5   4  10       10.39        8.60     11.56 o 
  -4   4  10       29.70       16.44     23.35 o 
  -3   4  10       34.53       40.98     11.67 o 
  -2   4  10      265.40      281.23     19.48 o 
  -1   4  10      323.46      351.32     15.18 o 
   0   4  10      399.00      411.74     15.30 o 
   1   4  10       92.25       81.42     10.87 o 
   2   4  10      253.50      280.25     16.81 o 
   3   4  10       69.37       72.21     11.76 o 
   4   4  10      134.55      127.03     19.43 o 
   5   4  10        8.84        1.61      4.97 o 
   6   4  10       72.49       81.30     14.96 o 
   7   4  10       30.71       50.11     16.68 o 
   8   4  10        9.04       38.47     26.59 o 
  -5   5  10        4.07        0.00     11.73 o 
  -4   5  10       45.02       15.45     13.93 o 
  -3   5  10      316.29      332.37     16.78 o 
  -2   5  10      249.42      260.53     25.51 o 
  -1   5  10        0.88        5.22     10.44 o 
   0   5  10       35.80       31.04     10.29 o 
   1   5  10      204.33      184.03     13.31 o 
   2   5  10        4.29        0.00      8.07 o 
   3   5  10        5.78       17.70     10.36 o 
   4   5  10       27.36       27.83     16.19 o 
   5   5  10      558.01      571.66     29.43 o 
   6   5  10       86.84      115.10     28.82 o 
   7   5  10       44.98       54.79     17.70 o 
   8   5  10       14.06       35.69     21.22 o 
  -4   6  10       51.46       22.50     23.03 o 
  -3   6  10       13.61       18.68     17.47 o 
  -2   6  10      198.19      234.36     23.07 o 
  -1   6  10      176.00      224.03     17.39 o 
   0   6  10       37.43       42.33     12.95 o 
   1   6  10        3.36        0.95      7.84 o 
   2   6  10        5.38        1.13      8.92 o 
   3   6  10      366.65      385.29     35.87 o 
   4   6  10       31.47       25.92     16.95 o 
   5   6  10       60.84       83.00     20.82 o 
   6   6  10       15.48       12.05      4.79 o 
   7   6  10       25.97       10.46     17.83 o 
   8   6  10       10.02       12.37     20.67 o 
  -3   7  10       42.88       13.45     14.02 o 
  -2   7  10       18.60       14.44     11.00 o 
  -1   7  10        6.13        7.07      9.83 o 
   0   7  10       28.16       52.07     12.27 o 
   1   7  10       64.72      105.07     13.60 o 
   2   7  10        7.04        5.51     12.26 o 
   3   7  10        4.68        5.06     14.36 o 
   4   7  10       12.06        4.63     15.08 o 
   5   7  10       81.30       67.18     62.27 o 
   6   7  10       58.01       98.11     29.90 o 
   7   7  10        9.18       16.82     16.50 o 
  -2   8  10        2.95        2.35      9.52 o 
  -1   8  10       29.17       22.22     20.50 o 
   0   8  10        7.45        0.00      9.39 o 
   1   8  10        5.26        8.01     10.87 o 
   2   8  10        9.84       16.78     16.78 o 
   3   8  10      115.11      111.42     33.63 o 
   4   8  10       44.69        0.76      8.55 o 
   5   8  10        1.78        0.00      7.11 o 
   6   8  10       16.24       22.40     16.80 o 
   0   9  10        0.37        0.00     23.32 o 
   1   9  10       34.05       69.51     30.12 o 
   2   9  10       77.54       66.64     21.72 o 
   3   9  10       65.89       37.75     34.87 o 
   4   9  10       14.83        0.00      8.89 o 
  -3  -8  11       42.40       37.28     31.11 o 
  -2  -8  11       22.22        1.75      7.57 o 
  -5  -7  11       35.88       26.69     25.77 o 
  -4  -7  11       28.18        0.48      9.12 o 
  -3  -7  11        8.06        0.00      9.02 o 
  -2  -7  11       23.96        0.40      6.92 o 
  -1  -7  11       35.76        6.08      8.61 o 
   0  -7  11       35.51        0.00      5.51 o 
  -6  -6  11       33.93       39.49     14.77 o 
  -5  -6  11        7.34        2.51     10.38 o 
  -4  -6  11        4.06        1.63      8.20 o 
  -3  -6  11       40.99       26.53     16.95 o 
  -2  -6  11       19.71       15.23      9.94 o 
  -1  -6  11        3.07        1.05      6.84 o 
   0  -6  11        0.32        0.37      4.94 o 
   1  -6  11      138.37      168.99     12.95 o 
   2  -6  11      196.57      230.90     37.83 o 
   3  -6  11       11.49       10.71     19.50 o 
  -7  -5  11       48.45       71.06     19.95 o 
  -6  -5  11       33.75       21.04     15.14 o 
  -5  -5  11      142.27        0.00     10.10 o 
  -4  -5  11       17.44        0.00      8.29 o 
  -3  -5  11      285.31      380.63     14.64 o 
  -2  -5  11        3.54        2.79      7.16 o 
  -1  -5  11      299.99      394.08     13.04 o 
   0  -5  11       76.82       94.38      9.77 o 
   1  -5  11        3.83        0.00      5.99 o 
   2  -5  11       44.67       56.89     17.51 o 
   3  -5  11      120.18       76.44     72.29 o 
   4  -5  11       93.19        0.67      5.89 o 
  -7  -4  11       36.49       42.48     14.21 o 
  -6  -4  11      151.72      190.45     17.48 o 
  -5  -4  11       19.65       19.99     12.06 o 
  -4  -4  11       77.67       68.10     26.73 o 
  -3  -4  11      168.02       67.09     43.13 o 
  -2  -4  11      492.79      531.28     16.17 o 
  -1  -4  11      112.92      113.97     11.09 o 
   0  -4  11        0.55        0.00      7.36 o 
   1  -4  11      239.08      268.31     10.87 o 
   2  -4  11      270.44      342.78     13.80 o 
   3  -4  11        1.15        1.43      7.40 o 
   4  -4  11        0.19        0.00      7.82 o 
   5  -4  11       62.41       10.55     15.60 o 
  -7  -3  11        5.43        0.00     12.43 o 
  -6  -3  11        4.19       15.63     14.65 o 
  -5  -3  11       15.30        0.00     10.39 o 
  -4  -3  11      116.65      128.30     15.19 o 
  -3  -3  11      131.84       81.66     28.83 o 
  -2  -3  11        0.50        6.26      9.44 o 
  -1  -3  11       34.97       34.15      8.42 o 
   0  -3  11       94.42       98.20     10.13 o 
   1  -3  11      330.28      306.27     12.43 o 
   2  -3  11       10.61        5.56      6.37 o 
   3  -3  11       81.96       93.66     14.57 o 
   4  -3  11        2.74        8.33      9.30 o 
   5  -3  11       16.38        5.56      7.59 o 
   6  -3  11       16.21        6.54      9.89 o 
  -7  -2  11       88.41      145.83     25.28 o 
  -6  -2  11      169.49      205.89     22.56 o 
  -5  -2  11       24.78       31.85     16.71 o 
  -4  -2  11        0.33        0.00     13.27 o 
  -3  -2  11       61.94       64.70     12.55 o 
  -2  -2  11      195.02      202.99     16.48 o 
  -1  -2  11       38.62       43.19      8.46 o 
   0  -2  11       68.45       81.56      8.63 o 
   1  -2  11     1076.79     1068.73     16.61 o 
   2  -2  11     1345.13     1446.71     22.65 o 
   3  -2  11      308.37      313.45     12.44 o 
   4  -2  11       28.86       46.44     10.34 o 
   5  -2  11        0.31        0.00      9.08 o 
   6  -2  11       83.61       82.54     11.36 o 
   7  -2  11        1.28        0.00     10.37 o 
  -7  -1  11       38.14       63.37     18.79 o 
  -6  -1  11       44.83       58.66     20.30 o 
  -5  -1  11        0.75        0.00     12.36 o 
  -4  -1  11      215.63      244.25     20.28 o 
  -3  -1  11       34.05       26.91     17.50 o 
  -2  -1  11        0.71        3.39      8.59 o 
  -1  -1  11        2.58        0.19      8.32 o 
   0  -1  11      190.15      197.24     12.32 o 
   1  -1  11      650.82      712.18     16.76 o 
   2  -1  11      215.77      218.15      9.99 o 
   3  -1  11       13.88       18.01     10.26 o 
   4  -1  11      103.91      117.76     11.66 o 
   5  -1  11       10.23       17.68      9.66 o 
   6  -1  11       31.37       22.54     12.13 o 
   7  -1  11        7.01       14.66     15.30 o 
  -7   0  11        6.25       18.75     19.21 o 
  -6   0  11        0.20        0.00     18.16 o 
  -5   0  11       37.08       58.27     15.23 o 
  -4   0  11       17.28        6.74     12.83 o 
  -3   0  11      150.20      140.59     14.74 o 
  -2   0  11      209.64      194.33     16.72 o 
  -1   0  11       47.56       43.18     12.74 o 
   0   0  11       12.88       21.00      9.21 o 
   1   0  11       32.52       29.59     10.92 o 
   2   0  11      133.74      153.23     10.36 o 
   3   0  11      120.65      112.17     36.50 o 
   4   0  11        8.42        7.29      9.77 o 
   5   0  11        8.48        1.67      8.29 o 
   6   0  11      168.59      184.68     13.47 o 
   7   0  11        2.67       15.26     13.21 o 
  -7   1  11       26.50       25.13     17.09 o 
  -6   1  11        0.16        5.76     12.96 o 
  -5   1  11        0.31        3.12     14.93 o 
  -4   1  11        3.09        3.08     11.98 o 
  -3   1  11       28.75       34.95     12.23 o 
  -2   1  11        0.48        0.00     11.07 o 
  -1   1  11        3.62        0.98     10.34 o 
   0   1  11      216.19      207.42     15.73 o 
   1   1  11      437.06      451.35     15.40 o 
   2   1  11        2.83        8.97      9.75 o 
   3   1  11       97.94       94.23     12.00 o 
   4   1  11      972.06     1010.30     19.23 o 
   5   1  11       27.67       28.09     11.33 o 
   6   1  11      228.24      238.48     28.06 o 
   7   1  11       26.04       32.30     26.81 o 
   8   1  11       37.27       49.65     20.63 o 
  -7   2  11       12.47        0.00     17.74 o 
  -6   2  11       13.40        5.48     13.72 o 
  -5   2  11       78.37       91.20     19.40 o 
  -4   2  11       94.05      101.40     15.00 o 
  -3   2  11       12.61       10.09     12.45 o 
  -2   2  11      504.41      507.78     18.31 o 
  -1   2  11      730.74      724.69     22.21 o 
   0   2  11      159.76      174.52     13.02 o 
   1   2  11      329.87      405.23     18.19 o 
   2   2  11      311.12      347.17     15.02 o 
   3   2  11      844.33      881.63     20.99 o 
   4   2  11       43.36       46.05      8.83 o 
   5   2  11       88.20       61.05     18.02 o 
   6   2  11       32.64       40.72     12.73 o 
   7   2  11       54.45       75.77     20.97 o 
   8   2  11       11.22        9.53     17.28 o 
  -6   3  11       65.28      103.00     17.87 o 
  -5   3  11        5.02        0.00     18.97 o 
  -4   3  11       61.66       64.22     14.42 o 
  -3   3  11      130.11      121.81     17.16 o 
  -2   3  11      306.67      315.79     16.46 o 
  -1   3  11      148.21      184.22     14.26 o 
   0   3  11      253.19      240.10     16.88 o 
   1   3  11      920.08      958.50     24.17 o 
   2   3  11       90.31      124.28     12.85 o 
   3   3  11      427.14      413.54     17.02 o 
   4   3  11      134.18      129.53     29.81 o 
   5   3  11       99.61       77.83      9.18 o 
   6   3  11        4.09        0.00      5.27 o 
   7   3  11       28.07       47.20     16.54 o 
   8   3  11       12.29       14.52     16.08 o 
  -6   4  11        4.08       21.90     15.23 o 
  -5   4  11       20.12       12.73     16.04 o 
  -4   4  11        0.38        2.27     10.03 o 
  -3   4  11        0.65       12.87     17.44 o 
  -2   4  11       53.32       45.44     14.37 o 
  -1   4  11       30.17       20.57     10.87 o 
   0   4  11       35.63       33.18     11.00 o 
   1   4  11      221.37      209.87     20.95 o 
   2   4  11       32.82       34.13     11.43 o 
   3   4  11       54.06       68.55     14.98 o 
   4   4  11        9.68        7.86     22.22 o 
   5   4  11        9.80        4.92      6.59 o 
   6   4  11       25.56       34.27     15.17 o 
   7   4  11       10.16       25.62     16.15 o 
   8   4  11        0.11        8.49     16.31 o 
  -5   5  11        2.99        0.00      9.86 o 
  -4   5  11       17.97       16.99     18.33 o 
  -3   5  11      205.13      180.84    107.01 o 
  -2   5  11      137.56      195.41     24.41 o 
  -1   5  11        0.36        7.13      9.90 o 
   0   5  11       56.00       56.59     14.38 o 
   1   5  11      480.12      505.96     32.06 o 
   2   5  11      641.67      807.10     21.67 o 
   3   5  11      297.17      288.42     28.59 o 
   4   5  11        0.49        0.00     13.00 o 
   5   5  11      156.15      184.69     24.84 o 
   6   5  11        9.46        7.54      6.68 o 
   7   5  11        4.13        0.00     16.73 o 
   8   5  11       11.50       30.86     18.91 o 
  -4   6  11        3.64        0.00     10.42 o 
  -3   6  11       70.59       55.91     14.37 o 
  -2   6  11      111.01      105.23     17.60 o 
  -1   6  11      144.13      137.71     17.71 o 
   0   6  11      228.02      254.77     17.23 o 
   1   6  11        2.98        7.22     10.03 o 
   2   6  11       42.31       59.50     15.46 o 
   3   6  11        4.49       19.71     16.99 o 
   4   6  11        2.90        4.46     15.21 o 
   5   6  11        7.12       23.70     19.50 o 
   6   6  11       30.50       22.94     20.48 o 
   7   6  11       32.40       62.01     19.44 o 
  -3   7  11       57.35       75.26     21.33 o 
  -2   7  11       82.66       75.02     15.11 o 
  -1   7  11        0.33        0.00     10.49 o 
   0   7  11       48.29       75.75     14.57 o 
   1   7  11       98.65      150.80     23.49 o 
   2   7  11       80.09       83.59     14.80 o 
   3   7  11       21.66        0.00     17.21 o 
   4   7  11       24.99       35.31     19.76 o 
   5   7  11       54.26       68.63     22.95 o 
   6   7  11       16.90       19.83     18.85 o 
   7   7  11        1.01       38.19     25.76 o 
  -1   8  11        0.20        6.66     11.46 o 
   0   8  11       16.18       28.95     13.40 o 
   1   8  11        0.22       11.73     12.30 o 
   2   8  11        0.20        0.00     17.37 o 
   3   8  11       57.08        0.00     11.52 o 
   4   8  11       22.39        0.00     13.04 o 
   5   8  11       22.63        0.00      9.72 o 
   2   9  11        9.04        0.38     14.15 o 
   3   9  11       15.93        0.13     13.64 o 
  -4  -7  12        2.66        1.21     10.79 o 
  -3  -7  12        1.60        0.00      8.45 o 
  -2  -7  12        0.64        1.57      7.56 o 
  -1  -7  12       25.24       21.17     10.72 o 
   0  -7  12       21.80       21.43     34.77 o 
  -5  -6  12        0.16       11.92     12.79 o 
  -4  -6  12       19.31       17.73     10.96 o 
  -3  -6  12      113.79      100.67     39.25 o 
  -2  -6  12       68.31       46.66     22.82 o 
  -1  -6  12        6.76        3.29      7.19 o 
   0  -6  12        0.46        3.07      9.55 o 
   1  -6  12       64.54       35.75     22.03 o 
   2  -6  12      210.42      246.37     47.81 o 
  -6  -5  12       16.81       38.10     13.59 o 
  -5  -5  12        1.09        0.00      9.59 o 
  -4  -5  12      126.06        0.00      8.35 o 
  -3  -5  12       27.02        8.81      9.19 o 
  -2  -5  12      120.86       87.11     29.63 o 
  -1  -5  12       45.96       56.54     10.73 o 
   0  -5  12       58.88       69.52     15.02 o 
   1  -5  12       92.61      101.71     31.56 o 
   2  -5  12       34.93       31.29     17.79 o 
   3  -5  12       19.09       11.52     16.61 o 
   4  -5  12       44.04       17.07     19.63 o 
  -7  -4  12        0.30        0.00     11.08 o 
  -6  -4  12      108.81      137.34     16.18 o 
  -5  -4  12       13.60        4.91     11.15 o 
  -4  -4  12      345.38      435.13     17.19 o 
  -3  -4  12      289.05      318.79     17.71 o 
  -2  -4  12      323.72      386.98     16.27 o 
  -1  -4  12        9.58       21.46      8.70 o 
   0  -4  12        3.38       16.72      8.13 o 
   1  -4  12       78.53      133.56     10.60 o 
   2  -4  12      172.38      181.47     15.16 o 
   3  -4  12        3.08        1.72     13.16 o 
   4  -4  12        3.51        2.98      9.26 o 
   5  -4  12       87.48       86.88     57.86 o 
  -7  -3  12       26.26       38.01     18.88 o 
  -6  -3  12        9.77        2.96     13.05 o 
  -5  -3  12        0.56       10.16     13.26 o 
  -4  -3  12       77.14       73.93     28.44 o 
  -3  -3  12       55.43       34.93     14.52 o 
  -2  -3  12       11.70       10.25      9.45 o 
  -1  -3  12        0.36        3.94      7.36 o 
   0  -3  12      239.42      254.95     30.85 o 
   1  -3  12      435.83      445.35     17.24 o 
   2  -3  12        8.78        2.35      6.58 o 
   3  -3  12        5.62        4.72      7.67 o 
   4  -3  12      121.42      146.50     19.81 o 
   5  -3  12        4.78        2.57      7.71 o 
  -7  -2  12       39.11       70.56     20.59 o 
  -6  -2  12      105.38      129.24     30.74 o 
  -5  -2  12       30.70       38.12     18.27 o 
  -4  -2  12       37.23       49.73     14.32 o 
  -3  -2  12        3.38        1.41      9.13 o 
  -2  -2  12       99.74      111.34     13.32 o 
  -1  -2  12      181.92      170.92     13.08 o 
   0  -2  12       49.34       51.58      9.14 o 
   1  -2  12        1.28        1.35      7.07 o 
   2  -2  12       18.10       23.62      8.18 o 
   3  -2  12       71.74       75.33     10.93 o 
   4  -2  12        2.45       10.04      9.91 o 
   5  -2  12       44.93       65.05     15.13 o 
   6  -2  12       53.93       46.80     11.49 o 
  -7  -1  12       53.84       71.36     24.18 o 
  -6  -1  12       29.24       43.80     17.08 o 
  -5  -1  12      122.31      133.70     18.23 o 
  -4  -1  12      178.84      172.91     17.53 o 
  -3  -1  12      208.93      196.03     18.64 o 
  -2  -1  12       24.76       30.77     11.83 o 
  -1  -1  12        0.99        0.00     10.34 o 
   0  -1  12      246.60      272.60     12.00 o 
   1  -1  12      283.81      319.67     13.41 o 
   2  -1  12        0.31        0.00      6.54 o 
   3  -1  12      534.93      519.68     14.07 o 
   4  -1  12      228.96      248.76     14.48 o 
   5  -1  12       97.93       91.91     21.32 o 
   6  -1  12        0.80        1.51      8.64 o 
   7  -1  12        5.38        4.11     12.02 o 
  -7   0  12       64.25       55.95     19.80 o 
  -6   0  12       35.01       47.77     17.38 o 
  -5   0  12      143.94      172.01     19.22 o 
  -4   0  12        6.84       23.64     15.91 o 
  -3   0  12        3.23        0.00      9.80 o 
  -2   0  12      119.84      101.00     21.42 o 
  -1   0  12      116.75      131.89     13.97 o 
   0   0  12       71.74       63.07     17.84 o 
   1   0  12        6.59        0.00      5.91 o 
   2   0  12       96.43       96.37     32.32 o 
   3   0  12      450.96      511.57     13.85 o 
   4   0  12      102.20       76.68     58.90 o 
   5   0  12       31.39       36.55     13.43 o 
   6   0  12       94.20       54.42     62.76 o 
   7   0  12       49.10       12.85     10.01 o 
  -7   1  12       15.83       16.85     20.55 o 
  -6   1  12        0.76       10.57     18.29 o 
  -5   1  12        8.02       10.81     16.14 o 
  -4   1  12        5.36        7.84     12.13 o 
  -3   1  12       13.29       25.95     12.53 o 
  -2   1  12       39.73       32.60     18.53 o 
  -1   1  12       31.99       41.05     14.08 o 
   0   1  12       83.61       62.49     12.05 o 
   1   1  12      282.97      301.05     17.93 o 
   2   1  12        6.36        0.00      8.81 o 
   3   1  12      139.54      108.47     13.17 o 
   4   1  12       39.05       16.76     20.06 o 
   5   1  12       35.94       43.57     10.46 o 
   6   1  12        0.25        3.07      7.85 o 
   7   1  12        1.52        0.74      6.53 o 
  -6   2  12        2.15        0.00     16.08 o 
  -5   2  12       14.21        3.52     14.49 o 
  -4   2  12       19.36       31.42     16.72 o 
  -3   2  12        5.37        0.00     17.03 o 
  -2   2  12       64.24       67.09     16.36 o 
  -1   2  12      217.55      266.88     16.12 o 
   0   2  12       14.26       26.37     11.45 o 
   1   2  12      672.38      723.89     27.85 o 
   2   2  12       71.01       92.26     12.73 o 
   3   2  12      763.50      899.59     28.25 o 
   4   2  12       55.44       20.30     24.71 o 
   5   2  12        0.80        1.30      6.82 o 
   6   2  12      173.15      209.76     22.77 o 
   7   2  12      170.85      193.77     20.78 o 
  -6   3  12       20.29       32.77     16.70 o 
  -5   3  12       21.63       24.83     17.47 o 
  -4   3  12       36.31       33.18     14.60 o 
  -3   3  12      329.04      372.32     39.81 o 
  -2   3  12      347.34      349.56     18.33 o 
  -1   3  12        0.37        5.91     10.07 o 
   0   3  12      148.70      148.03     16.85 o 
   1   3  12      315.36      349.77     16.95 o 
   2   3  12      788.33      835.92     31.06 o 
   3   3  12       17.38       12.53     11.06 o 
   4   3  12      155.18      174.07     22.58 o 
   5   3  12      199.54      256.33     13.00 o 
   6   3  12       64.72       50.62     26.18 o 
   7   3  12        0.19       14.89     15.33 o 
  -5   4  12       77.86       76.80     20.47 o 
  -4   4  12       25.06       27.57     30.27 o 
  -3   4  12        0.33        0.00     13.32 o 
  -2   4  12       11.87        3.14     10.30 o 
  -1   4  12        5.09        0.00      9.23 o 
   0   4  12      194.64      204.10     18.18 o 
   1   4  12       81.61      103.56     16.53 o 
   2   4  12      494.29      573.32     23.36 o 
   3   4  12      170.85      153.82     15.62 o 
   4   4  12       69.89       79.14     20.23 o 
   5   4  12       27.26       23.57      8.93 o 
   6   4  12      125.75      128.49     20.62 o 
   7   4  12       23.12       29.83     17.23 o 
  -4   5  12        5.07        1.88     11.29 o 
  -3   5  12      136.37      135.00     89.56 o 
  -2   5  12       74.79      102.66     15.36 o 
  -1   5  12        4.03        8.69     11.10 o 
   0   5  12       66.51       69.16     14.07 o 
   1   5  12       98.36      121.98     15.22 o 
   2   5  12       60.17       67.57     16.61 o 
   3   5  12      192.20      167.33     19.93 o 
   4   5  12        0.76        0.00     16.14 o 
   5   5  12       59.88      111.60     36.59 o 
   6   5  12       21.37       15.91     16.91 o 
   7   5  12        0.13        0.00     17.05 o 
  -3   6  12       15.76       22.06     13.83 o 
  -2   6  12       20.61       32.18     19.52 o 
  -1   6  12       42.60       35.25     13.59 o 
   0   6  12      325.98      387.74     19.69 o 
   1   6  12        3.14        5.48     13.09 o 
   2   6  12      113.66      101.15     15.66 o 
   3   6  12       48.58       53.46     14.50 o 
   4   6  12      116.39      179.19     39.37 o 
   5   6  12       37.84       46.65     22.56 o 
   6   6  12        2.78        0.00     18.39 o 
   7   6  12        0.84        0.00     14.55 o 
  -2   7  12       15.74       12.62     13.07 o 
  -1   7  12       18.02       28.06     13.67 o 
   0   7  12       43.83       50.85     17.44 o 
   1   7  12      160.86      184.22     17.95 o 
   2   7  12       97.17       75.39     59.21 o 
   3   7  12       15.95        0.00     12.66 o 
   4   7  12        0.17        7.18     18.27 o 
   5   7  12       30.67       54.17     23.88 o 
   6   7  12       20.82       56.04     26.04 o 
   0   8  12       31.35       44.23     18.23 o 
   1   8  12       17.17       40.51     15.35 o 
   2   8  12        2.93        0.25     13.76 o 
   3   8  12       52.92        0.00     20.74 o 
   4   8  12       13.58        0.47     15.72 o 
   5   8  12        4.17        0.31      8.09 o 
  -4  -6  13       18.04       27.68     14.07 o 
  -3  -6  13       18.46       19.10     11.01 o 
  -2  -6  13       55.66       22.09     17.56 o 
  -1  -6  13        0.42        2.35      9.06 o 
   0  -6  13       17.42       13.20     11.31 o 
   1  -6  13       24.36       26.29     15.89 o 
  -5  -5  13        4.40        8.79     11.56 o 
  -4  -5  13       88.97      136.56     22.28 o 
  -3  -5  13       13.37        7.42     10.96 o 
  -2  -5  13       11.24       21.20     11.57 o 
  -1  -5  13       40.13       50.55     12.46 o 
   0  -5  13       71.40       77.41     12.55 o 
   1  -5  13       31.88       22.97     10.28 o 
   2  -5  13        0.15        9.48     11.54 o 
   3  -5  13       48.07       42.61     42.19 o 
  -6  -4  13        0.62       13.58     14.64 o 
  -5  -4  13        0.99       16.82     15.51 o 
  -4  -4  13        0.16        4.10     10.64 o 
  -3  -4  13       13.13       14.68     15.95 o 
  -2  -4  13      110.41      109.52     42.08 o 
  -1  -4  13       27.90       52.10     10.65 o 
   0  -4  13        5.29       14.63      8.93 o 
   1  -4  13      106.99      107.22     11.26 o 
   2  -4  13      143.84      210.26     14.48 o 
   3  -4  13       17.66        5.87     10.56 o 
   4  -4  13        6.65        0.24     10.10 o 
  -6  -3  13        5.83       13.81     24.81 o 
  -5  -3  13        5.78        3.80     12.67 o 
  -4  -3  13      123.87       98.80     36.66 o 
  -3  -3  13      509.47      551.92     18.09 o 
  -2  -3  13      501.53      545.97     21.66 o 
  -1  -3  13      573.00      601.43     16.76 o 
   0  -3  13      366.43      455.30     15.17 o 
   1  -3  13       59.14       55.12     10.11 o 
   2  -3  13       47.52       59.11     11.60 o 
   3  -3  13        3.18       10.05      9.89 o 
   4  -3  13      111.26      164.48     19.93 o 
   5  -3  13       31.04       19.38     18.25 o 
  -6  -2  13        8.71        6.37     20.99 o 
  -5  -2  13       29.50       62.27     17.51 o 
  -4  -2  13       22.38       26.44     16.74 o 
  -3  -2  13       32.29       48.88     16.84 o 
  -2  -2  13       32.66       47.34     13.09 o 
  -1  -2  13        6.41        5.33      8.20 o 
   0  -2  13       77.82       94.46     10.89 o 
   1  -2  13        3.21        9.42      9.25 o 
   2  -2  13        9.61        9.01     10.58 o 
   3  -2  13      167.69      163.14     12.09 o 
   4  -2  13       43.00       37.81     14.64 o 
   5  -2  13        1.10        4.08     12.60 o 
   6  -2  13        3.18        9.67     10.23 o 
  -6  -1  13        6.66        1.97     16.93 o 
  -5  -1  13       81.07       99.72     18.54 o 
  -4  -1  13      205.54      200.89     19.33 o 
  -3  -1  13      314.47      342.94     19.84 o 
  -2  -1  13       36.25       36.13     12.96 o 
  -1  -1  13       18.20        9.85     10.68 o 
   0  -1  13        4.75       13.26      8.59 o 
   1  -1  13      333.43      336.25     13.52 o 
   2  -1  13        8.79        5.62      7.56 o 
   3  -1  13       29.25       31.06     17.90 o 
   4  -1  13        5.45       16.83     16.74 o 
   5  -1  13      142.38      141.31     17.96 o 
   6  -1  13        3.68        4.67     10.86 o 
  -6   0  13        9.72        0.00     12.75 o 
  -5   0  13       49.91       87.55     27.56 o 
  -4   0  13       75.69      104.82     24.06 o 
  -3   0  13      104.97       96.09     16.23 o 
  -2   0  13      178.55      148.66     29.31 o 
  -1   0  13      127.58      119.21     18.62 o 
   0   0  13       33.40       22.31     11.24 o 
   1   0  13        2.02        8.52     10.17 o 
   2   0  13      161.79      162.91     14.72 o 
   3   0  13      440.50      475.15     14.75 o 
   4   0  13       13.33        6.20      9.48 o 
   5   0  13       93.57       92.43     13.65 o 
   6   0  13      148.05      123.96     90.63 o 
  -6   1  13       38.66       65.82     22.73 o 
  -5   1  13       37.87       58.77     17.20 o 
  -4   1  13       53.56       40.09     18.48 o 
  -3   1  13      123.07      122.24     16.87 o 
  -2   1  13       25.81       24.99     13.00 o 
  -1   1  13        2.34        0.67     10.71 o 
   0   1  13        7.43        3.17      9.79 o 
   1   1  13      483.42      571.81     23.26 o 
   2   1  13      215.89      214.36     18.16 o 
   3   1  13        0.47        1.11      6.81 o 
   4   1  13        1.00        0.00      6.69 o 
   5   1  13      111.70        0.21      8.28 o 
   6   1  13       57.12        1.07     10.74 o 
   7   1  13        3.40        0.00      6.79 o 
  -6   2  13        0.12        0.00     14.18 o 
  -5   2  13       24.77       54.76     20.75 o 
  -4   2  13        0.47        6.69     12.87 o 
  -3   2  13        5.35        9.10     14.74 o 
  -2   2  13        2.44        0.00     10.75 o 
  -1   2  13        8.00        0.00     12.83 o 
   0   2  13       96.15      114.98     15.04 o 
   1   2  13       25.50       18.86     13.95 o 
   2   2  13      404.92      424.33     18.99 o 
   3   2  13       46.35       45.51     13.31 o 
   4   2  13      132.24       70.71     29.76 o 
   5   2  13       17.90        0.39      9.25 o 
   6   2  13       15.50        0.00     10.24 o 
   7   2  13       10.88       52.68     18.28 o 
  -5   3  13        1.05        0.00     14.06 o 
  -4   3  13        3.18       18.21     14.45 o 
  -3   3  13       13.29       10.11     19.80 o 
  -2   3  13       68.34       81.29     18.40 o 
  -1   3  13       20.49       34.47     15.92 o 
   0   3  13      120.42      114.68     15.17 o 
   1   3  13       76.78       87.09     17.04 o 
   2   3  13      300.51      328.56     21.84 o 
   3   3  13       31.61       48.31     13.74 o 
   4   3  13      186.63      189.97     14.18 o 
   5   3  13       62.62        0.00      7.31 o 
   6   3  13       51.01       44.50     22.48 o 
   7   3  13        1.60        0.07     10.81 o 
  -4   4  13       70.59       92.04     21.22 o 
  -3   4  13      120.69      114.27     20.72 o 
  -2   4  13      134.80       83.62     63.04 o 
  -1   4  13      498.12      550.56     30.46 o 
   0   4  13      328.76      320.81     18.88 o 
   1   4  13      147.98      142.31     18.74 o 
   2   4  13      111.15      113.65     15.75 o 
   3   4  13      116.56      122.25     16.49 o 
   4   4  13      193.91      219.79     27.52 o 
   5   4  13       88.65        0.68      9.96 o 
   6   4  13       38.75       31.11     11.91 o 
   7   4  13       82.45      123.21     29.92 o 
  -4   5  13       10.28       26.05     18.34 o 
  -3   5  13       99.27       85.23     60.89 o 
  -2   5  13       40.43       65.11     15.87 o 
  -1   5  13       35.52       18.39     16.04 o 
   0   5  13       63.98       60.55     15.13 o 
   1   5  13       17.36        9.14     14.09 o 
   2   5  13      156.20      176.35     20.97 o 
   3   5  13        5.59        0.00     20.60 o 
   4   5  13       13.26       33.69     21.75 o 
   5   5  13       41.67       77.16     24.60 o 
   6   5  13       20.12       29.91     24.30 o 
   7   5  13       10.40       21.29     18.38 o 
  -3   6  13       30.70       39.17     15.95 o 
  -2   6  13        0.14        5.04     14.37 o 
  -1   6  13       84.97       90.62     16.67 o 
   0   6  13       96.14      112.14     17.18 o 
   1   6  13       56.63       21.33     20.02 o 
   2   6  13        5.12       17.58     16.04 o 
   3   6  13       48.95       62.90     16.29 o 
   4   6  13       35.33       62.50     24.47 o 
   5   6  13        8.96       15.89     21.71 o 
   6   6  13        2.67       11.72     34.32 o 
  -1   7  13       12.71       21.97     14.58 o 
   0   7  13       15.45       40.87     15.59 o 
   1   7  13      141.41      170.23     19.20 o 
   2   7  13      227.27      281.53     32.63 o 
   3   7  13       22.69       40.06     35.18 o 
   4   7  13        8.82       25.19     35.22 o 
   5   7  13       52.76       74.45     41.77 o 
   2   8  13        5.28        0.08     13.89 o 
   3   8  13        8.45        0.00     16.91 o 
  -3  -6  14       15.73       24.05     14.09 o 
  -2  -6  14       21.28       18.68     19.04 o 
  -1  -6  14        0.25        5.36      9.94 o 
   0  -6  14       20.06        8.40      9.36 o 
  -4  -5  14       23.86       62.14     15.75 o 
  -3  -5  14       41.38       49.82     12.98 o 
  -2  -5  14        3.11       10.92     12.13 o 
  -1  -5  14        9.28        1.94      9.86 o 
   0  -5  14       42.40       63.81     17.30 o 
   1  -5  14       65.40       49.04     25.64 o 
   2  -5  14        0.85        0.00      8.99 o 
  -5  -4  14        2.29        0.00     11.25 o 
  -4  -4  14       30.30       39.23     13.29 o 
  -3  -4  14       70.37       69.61     13.36 o 
  -2  -4  14       61.48       74.12     12.73 o 
  -1  -4  14       49.22       49.33     11.34 o 
   0  -4  14       40.01       54.74     13.03 o 
   1  -4  14       97.29      109.75     14.18 o 
   2  -4  14      137.46      170.12     29.65 o 
   3  -4  14        2.49        8.25     11.76 o 
  -6  -3  14        4.70       42.42     19.45 o 
  -5  -3  14        8.28       12.04     12.53 o 
  -4  -3  14      101.33      141.44     16.60 o 
  -3  -3  14       72.16       48.70     23.77 o 
  -2  -3  14        0.23        3.18     10.35 o 
  -1  -3  14       13.05       12.30     10.99 o 
   0  -3  14      171.56      223.30     13.97 o 
   1  -3  14      216.68      313.75     22.80 o 
   2  -3  14        1.39        0.55      7.58 o 
   3  -3  14       27.10       28.40     10.75 o 
   4  -3  14       64.56       79.18     35.00 o 
  -6  -2  14        8.79       24.69     18.28 o 
  -5  -2  14       30.21       50.60     18.27 o 
  -4  -2  14        4.59        3.52     12.50 o 
  -3  -2  14       13.10        2.20     11.32 o 
  -2  -2  14       12.94       27.02     11.70 o 
  -1  -2  14      364.44      463.99     22.46 o 
   0  -2  14      313.39      338.90     15.41 o 
   1  -2  14      299.99      318.58     14.73 o 
   2  -2  14       92.23       93.53     15.09 o 
   3  -2  14       34.42       35.34     10.76 o 
   4  -2  14        0.91        7.91     13.61 o 
   5  -2  14       16.24       26.09     14.09 o 
  -6  -1  14        3.78       25.07     20.73 o 
  -5  -1  14        2.40        6.33     14.82 o 
  -4  -1  14       68.31       88.60     21.43 o 
  -3  -1  14      124.91      133.36     17.74 o 
  -2  -1  14       41.45       67.09     15.23 o 
  -1  -1  14        0.82        2.26     12.48 o 
   0  -1  14      140.23      173.19     14.69 o 
   1  -1  14        0.49       14.07     10.54 o 
   2  -1  14        5.27        5.90      8.46 o 
   3  -1  14        3.63        0.70      7.23 o 
   4  -1  14       21.54       19.13     12.45 o 
   5  -1  14       29.17       38.85     13.82 o 
  -6   0  14        9.82       31.31     31.76 o 
  -5   0  14       43.32       45.48     21.44 o 
  -4   0  14       70.57      107.68     19.14 o 
  -3   0  14      102.64      111.69     20.76 o 
  -2   0  14      412.78      440.04     25.39 o 
  -1   0  14      254.50      264.64     18.57 o 
   0   0  14       53.92       48.95     13.79 o 
   1   0  14       30.70       38.85     11.69 o 
   2   0  14        1.81        0.53      7.05 o 
   3   0  14       57.54       39.00     20.75 o 
   4   0  14        1.41        2.38      8.87 o 
   5   0  14        0.19        4.52     10.59 o 
   6   0  14       40.40       30.24     33.67 o 
  -5   1  14       15.56       29.26     19.90 o 
  -4   1  14       11.78       14.61     15.02 o 
  -3   1  14      135.09      133.46     19.98 o 
  -2   1  14      123.00       79.43     60.72 o 
  -1   1  14        1.18        0.10     15.63 o 
   0   1  14       35.23       41.23     13.91 o 
   1   1  14       43.70       39.11     13.50 o 
   2   1  14      288.79      296.59     18.45 o 
   3   1  14        3.23        0.00      8.16 o 
   4   1  14       26.64        5.28      8.52 o 
   5   1  14      267.02      319.26     17.68 o 
   6   1  14       45.83        0.00      8.92 o 
  -5   2  14       10.98       29.21     17.56 o 
  -4   2  14       51.01       87.25     21.63 o 
  -3   2  14       14.77       11.98     18.97 o 
  -2   2  14       55.00       27.32     28.22 o 
  -1   2  14       49.05       52.41     15.07 o 
   0   2  14       62.87       87.19     18.95 o 
   1   2  14        9.91        2.25     10.66 o 
   2   2  14      115.34      117.36     16.06 o 
   3   2  14       72.51       42.89     34.57 o 
   4   2  14        5.76        1.32      7.55 o 
   5   2  14       21.03        1.09     11.14 o 
   6   2  14        3.97        0.00      7.47 o 
  -5   3  14        1.03       25.14     17.04 o 
  -4   3  14        1.20       13.47     14.88 o 
  -3   3  14       91.59      128.10     22.50 o 
  -2   3  14        6.75        7.83     12.79 o 
  -1   3  14        4.80        0.00     12.12 o 
   0   3  14       49.36       21.02     21.63 o 
   1   3  14      390.22      414.11     21.21 o 
   2   3  14       66.34       72.25     25.44 o 
   3   3  14        0.32        0.00     13.40 o 
   4   3  14       38.77       22.24     20.23 o 
   5   3  14      222.46      182.40    104.89 o 
   6   3  14       37.76        0.11      6.26 o 
  -4   4  14      134.41      131.18     24.32 o 
  -3   4  14       93.74      112.89     22.05 o 
  -2   4  14       18.77        6.86     15.26 o 
  -1   4  14       13.72        8.49     15.11 o 
   0   4  14       17.91        8.79     15.03 o 
   1   4  14       78.10       40.41     36.19 o 
   2   4  14       29.35       15.84     15.78 o 
   3   4  14       88.42      105.33     23.31 o 
   4   4  14       93.74      130.37     41.61 o 
   5   4  14       61.87        1.38     11.49 o 
   6   4  14       43.98        1.19     18.19 o 
  -3   5  14       51.13       51.69     20.15 o 
  -2   5  14       27.43       47.14     16.30 o 
  -1   5  14       57.68       29.59     28.37 o 
   0   5  14       44.03       27.22     28.75 o 
   1   5  14      327.64      375.83     22.04 o 
   2   5  14      153.80      212.76     40.27 o 
   3   5  14       11.51       61.94     25.62 o 
   4   5  14       36.10       30.51     35.65 o 
   5   5  14       70.07      120.57     28.98 o 
   6   5  14       27.25       27.96     24.98 o 
  -2   6  14        3.01       16.06     21.75 o 
  -1   6  14       78.95       98.56     18.42 o 
   0   6  14       48.80       85.46     20.57 o 
   1   6  14        6.98        3.24     12.60 o 
   2   6  14        8.30        0.00     13.50 o 
   3   6  14        0.23       14.77     14.88 o 
   4   6  14       56.38       78.83     26.47 o 
   5   6  14       26.04       50.64     27.49 o 
   0   7  14       13.84       25.78     16.19 o 
   1   7  14       13.39        9.03     17.68 o 
   2   7  14       82.20       75.55     61.46 o 
   3   7  14        9.87       31.90     24.13 o 
   4   7  14        0.51        0.00     22.05 o 
  -3  -5  15        7.69        2.22     10.48 o 
  -2  -5  15        0.96       10.57     13.10 o 
  -1  -5  15        1.45        6.12     11.42 o 
   0  -5  15       61.40       69.25     36.87 o 
  -4  -4  15       47.27       54.27     15.29 o 
  -3  -4  15       29.00       18.98     12.52 o 
  -2  -4  15       48.53       63.95     13.57 o 
  -1  -4  15       33.16       51.58     14.37 o 
   0  -4  15       12.44       17.57     12.41 o 
   1  -4  15        5.43       10.69     11.51 o 
   2  -4  15       29.05       31.19     15.84 o 
  -5  -3  15       28.16       27.63     16.70 o 
  -4  -3  15       19.91       30.69     15.44 o 
  -3  -3  15        5.71        0.00     15.74 o 
  -2  -3  15        1.15        8.00     12.01 o 
  -1  -3  15       43.63       63.63     14.37 o 
   0  -3  15       40.07       44.46     13.50 o 
   1  -3  15       95.26      100.97     13.70 o 
   2  -3  15        9.33       19.68     10.88 o 
   3  -3  15        1.63        4.99      9.77 o 
  -5  -2  15       34.27       42.44     19.10 o 
  -4  -2  15       47.05       73.36     18.32 o 
  -3  -2  15       43.60       37.08     19.26 o 
  -2  -2  15       98.93      134.26     15.06 o 
  -1  -2  15      100.84      121.26     19.66 o 
   0  -2  15      144.77      176.72     18.31 o 
   1  -2  15        0.47        4.35     11.48 o 
   2  -2  15      268.83      368.03     43.92 o 
   3  -2  15      169.39      236.89     15.86 o 
   4  -2  15       46.73       60.99     19.29 o 
  -5  -1  15        0.46        7.08     16.37 o 
  -4  -1  15       28.45       33.57     20.39 o 
  -3  -1  15       80.83      110.65     18.50 o 
  -2  -1  15       65.88       81.25     17.09 o 
  -1  -1  15       27.10        2.49     11.11 o 
   0  -1  15       57.45       54.47     22.22 o 
   1  -1  15      132.52      124.64     13.53 o 
   2  -1  15      183.55      185.63     20.56 o 
   3  -1  15        6.88        4.20     10.61 o 
   4  -1  15        8.17        7.40     12.38 o 
   5  -1  15        8.78       20.68     14.17 o 
  -5   0  15        8.17       12.94     20.20 o 
  -4   0  15       13.14       29.83     17.05 o 
  -3   0  15       24.51       40.33     18.10 o 
  -2   0  15       20.32       39.07     15.84 o 
  -1   0  15      109.69       80.49     56.92 o 
   0   0  15       63.39       51.43     40.91 o 
   1   0  15        1.62        6.89      9.62 o 
   2   0  15       13.12        6.29      9.35 o 
   3   0  15       13.38        6.58     11.06 o 
   4   0  15        4.04        7.54      9.91 o 
   5   0  15       51.56       24.15     26.01 o 
  -5   1  15        1.30        6.41     16.01 o 
  -4   1  15       13.68        5.97     16.73 o 
  -3   1  15       79.37       74.34     18.40 o 
  -2   1  15      172.03      147.06     94.35 o 
  -1   1  15       15.87        4.82     12.51 o 
   0   1  15      564.84      608.95     28.41 o 
   1   1  15      368.05      347.93     21.27 o 
   2   1  15       89.45       25.03     22.59 o 
   3   1  15        5.33        6.96     10.51 o 
   4   1  15        9.89        2.19      8.69 o 
   5   1  15       80.49        1.09     10.14 o 
  -4   2  15       30.05       35.25     18.28 o 
  -3   2  15       60.15       64.52     21.93 o 
  -2   2  15        0.62        8.47     13.91 o 
  -1   2  15      178.84      150.57    102.69 o 
   0   2  15        6.21        0.74     10.79 o 
   1   2  15       59.12       40.94     24.75 o 
   2   2  15       26.25       10.60     13.36 o 
   3   2  15        3.71        3.47      8.98 o 
   4   2  15       55.36       62.83     44.66 o 
   5   2  15       13.32        0.05     12.39 o 
   6   2  15        8.51        0.18      7.84 o 
  -4   3  15        3.53        8.31     15.62 o 
  -3   3  15       87.87      103.36     23.22 o 
  -2   3  15        5.59        4.39     13.31 o 
  -1   3  15       45.02       33.39     29.81 o 
   0   3  15       12.50        3.26     14.69 o 
   1   3  15       34.80       25.16     23.07 o 
   2   3  15        0.79       27.65     24.06 o 
   3   3  15       15.14        3.80     12.81 o 
   4   3  15        6.27        8.52     10.00 o 
   5   3  15       82.84        0.00      9.19 o 
   6   3  15       23.95        0.61      7.99 o 
  -3   4  15        2.36        1.00     15.35 o 
  -2   4  15       14.11       19.41     16.78 o 
  -1   4  15        2.27        6.97     13.66 o 
   0   4  15       38.14       24.95     20.95 o 
   1   4  15       23.56        4.66     12.75 o 
   2   4  15        4.58       24.15     15.65 o 
   3   4  15        4.57       15.93     15.42 o 
   4   4  15      110.31      134.08     20.54 o 
   5   4  15        8.69        0.96      8.89 o 
  -2   5  15      146.96      159.86     27.93 o 
  -1   5  15      160.34      114.15     82.01 o 
   0   5  15        1.34        4.73     13.60 o 
   1   5  15       65.81       56.02     50.25 o 
   2   5  15      108.18      122.32     19.98 o 
   3   5  15       68.45       85.97     22.69 o 
   4   5  15       48.11       92.21     28.43 o 
   5   5  15      148.27      145.63    124.62 o 
   0   6  15       91.29      133.85     20.24 o 
   1   6  15       37.50       22.53     19.45 o 
   2   6  15        7.94        4.67     14.45 o 
   3   6  15        4.36        8.94     15.54 o 
   4   6  15       38.63       55.49     27.62 o 
  -2  -4  16        0.84       12.91     15.66 o 
  -1  -4  16       16.02       16.99     14.47 o 
   0  -4  16        6.15        0.00     12.04 o 
  -3  -3  16       97.44      125.12     18.89 o 
  -2  -3  16       23.25       12.56     13.60 o 
  -1  -3  16        5.39        0.00     13.20 o 
   0  -3  16       94.88      101.59     16.48 o 
   1  -3  16       39.38       47.95     17.29 o 
   2  -3  16       15.97       26.90     12.44 o 
  -4  -2  16       39.92       43.55     19.24 o 
  -3  -2  16       22.12       31.14     13.97 o 
  -2  -2  16       16.74       25.26     12.86 o 
  -1  -2  16        0.34       16.12     11.79 o 
   0  -2  16       55.10       77.97     15.45 o 
   1  -2  16       17.82       31.85     13.89 o 
   2  -2  16       75.44       98.21     14.53 o 
   3  -2  16       31.88       40.84     13.25 o 
  -4  -1  16       18.48       38.90     28.42 o 
  -3  -1  16       67.35      105.70     23.10 o 
  -2  -1  16       10.63        0.00     22.07 o 
  -1  -1  16       27.25       21.54     12.40 o 
   0  -1  16        5.24       10.03     12.52 o 
   1  -1  16       33.83       30.21     17.49 o 
   2  -1  16       69.92       97.35     32.81 o 
   3  -1  16       24.91        3.23     10.17 o 
   4  -1  16       41.56       58.68     17.08 o 
  -4   0  16        0.25       12.06     16.96 o 
  -3   0  16        4.88        0.00     19.70 o 
  -2   0  16       18.30       23.89     16.63 o 
  -1   0  16      119.37       87.15     84.35 o 
   0   0  16      152.69      103.29     69.48 o 
   1   0  16       27.27       24.20     13.57 o 
   2   0  16       31.03        4.45     11.39 o 
   3   0  16      101.36       66.66     44.62 o 
   4   0  16       24.39       14.31     11.65 o 
  -4   1  16        5.41        9.23     16.34 o 
  -3   1  16       52.12       89.58     20.71 o 
  -2   1  16       35.30       49.75     17.96 o 
  -1   1  16       40.58       41.78     30.17 o 
   0   1  16        0.36        0.00     13.85 o 
   1   1  16      126.61      126.60     84.35 o 
   2   1  16       84.63       66.28     46.27 o 
   3   1  16       25.51       13.29     12.57 o 
   4   1  16        0.35        0.00      9.97 o 
   5   1  16        3.44        0.91     12.18 o 
  -3   2  16       84.72      114.77     21.37 o 
  -2   2  16        0.18       13.47     18.62 o 
  -1   2  16       64.16       50.04     45.83 o 
   0   2  16       83.29       51.65     50.73 o 
   1   2  16      114.80       88.34     59.86 o 
   2   2  16      104.32       42.64     41.09 o 
   3   2  16      154.83       90.86     62.85 o 
   4   2  16       54.40       20.45     18.49 o 
   5   2  16        0.30        0.51     12.60 o 
  -3   3  16        0.20        0.00     24.81 o 
  -2   3  16       63.70       29.02     38.03 o 
  -1   3  16        0.47        3.56     16.41 o 
   0   3  16       11.64       31.24     38.60 o 
   1   3  16       66.53       48.19     59.29 o 
   2   3  16        7.03        0.00     17.83 o 
   3   3  16       13.33        0.00     16.80 o 
   4   3  16        0.86        0.00      9.50 o 
   5   3  16       13.46        0.04      8.85 o 
  -2   4  16       12.62        3.96     14.75 o 
  -1   4  16        7.32        0.81     12.65 o 
   0   4  16       46.63       42.01     36.50 o 
   1   4  16       17.08       13.58     15.76 o 
   2   4  16        6.34        4.15     16.89 o 
   3   4  16        2.31        5.62     18.97 o 
   4   4  16       19.86       17.13     17.64 o 
  -1   5  16        5.00        5.63     17.75 o 
   0   5  16        0.56        4.57     16.69 o 
   1   5  16       15.83       14.99     19.55 o 
   2   5  16       15.01       14.97     26.19 o 
   3   5  16       15.23       47.88     30.04 o 
   4   5  16       16.08       50.51     29.02 o 
  -1  -3  17       13.61       31.09     14.10 o 
   0  -3  17       33.10       51.51     14.64 o 
  -2  -2  17        0.14        6.85     15.19 o 
  -1  -2  17       61.57       79.70     15.62 o 
   0  -2  17        3.08        0.00     11.12 o 
   1  -2  17        0.14        0.00     11.78 o 
   2  -2  17       11.41       21.35     13.08 o 
  -3  -1  17      111.31      114.91     26.62 o 
  -2  -1  17       22.04       10.42     19.05 o 
  -1  -1  17        0.17        0.00     11.94 o 
   0  -1  17        5.45        6.44     15.08 o 
   1  -1  17       81.64       82.97     33.60 o 
   2  -1  17       66.95      127.67     24.41 o 
  -3   0  17       32.52       53.09     20.58 o 
  -2   0  17       13.74       38.64     18.86 o 
  -1   0  17       54.83       33.33     21.27 o 
   0   0  17       78.89       43.46     44.33 o 
   1   0  17       13.30       16.92     12.81 o 
   2   0  17       15.51       18.02     16.37 o 
   3   0  17        1.43        3.94     11.00 o 
  -3   1  17       14.08       28.82     19.66 o 
  -2   1  17       13.91        5.97     16.03 o 
  -1   1  17        4.34        4.82     15.99 o 
   0   1  17       27.30       39.33     21.88 o 
   1   1  17       87.54       96.96     64.01 o 
   2   1  17      118.14       83.33     65.65 o 
   3   1  17        0.44        6.15     15.36 o 
  -2   2  17       14.19        0.38     17.49 o 
  -1   2  17        6.57        0.00     15.85 o 
   0   2  17      181.30      185.32    122.97 o 
   1   2  17      103.96       47.82     54.26 o 
   2   2  17        1.30        2.42     13.86 o 
   3   2  17       57.55       33.45     29.11 o 
  -1   3  17       12.39       13.18     17.02 o 
   0   3  17       35.75       17.66     17.34 o 
   1   3  17       10.13        0.00     13.65 o 
   2   3  17       33.46       22.54     18.19 o 
   3   3  17       29.21        7.18     16.08 o 
   0   4  17       54.98       41.51     42.83 o 
   1   4  17       64.11       35.33     38.10 o 
   2   4  17        1.95        6.03     15.61 o 
   3   4  17       12.47       15.49     17.87 o 
  -1   0  18       18.36        0.00     16.61 o 
   0   0  18       53.22       68.31     29.55 o 
   1   0  18        0.25       10.12     17.05 o 
  -1   1  18       27.83       35.48     33.54 o 
   0   1  18       17.82       10.06     17.28 o 
   1   1  18       87.92       41.45     35.58 o 
   0   2  18        6.36       17.15     25.02 o 
   1   2  18        0.28        4.32     18.53 o 
                                                 
